# Supplementary material for: Genome-wide identification and phenotypic characterization of seizure-associated copy number variations in 741,075 individuals
Source: Nat Commun. 2023 Jul 20;14:4392. doi: 10.1038/s41467-023-39539-6 (PMC10359300; doi:10.1038/s41467-023-39539-6)
Supplement: Supplementary file 4 — Supplementary Data 1 [file 41467_2023_39539_MOESM4_ESM.xlsx]

## Sheet: Low-confidence-candidate-genes
Supplementary Data 1: List of candidate genes of lower confidence within the identified credible intervals.
Cytoband	CNV type	Credible interval containing the causal element/gene with 95% confidence	Best overlapping syndrome	Genes segregating with phenotype in families	PMID for segregating genes	Genes with reported brain- or seizure-relevent funtion	PMID for genes with brain- or seizure-relevent funtion	Dosage sensitive genes (Haploinsufficient for deletions; Triplosensitive for duplications)	GWAS-mapped genes for neuropsychiatric disorders	PMID for GWAS-mapped genes	High confidence genes causing non-neuropsychiatric disorders	PMID for genes causing non-neuropsychiatric disorders	Implicated in epilepsy (>30% carriers with seizures)	Implicated in neuropsychiatric disorders	Locus with previous statistical support (PMID: 32568404)	Never reported	Reported in individuals without neurological disorder
1p36.33	DEL	1:910000-1510000	1p36 deletion syndrome (Seizures critical region 1)	-	-	-	-	-	-	-	-	-	1
1p36.33	DEL	1:2020000-2490000	1p36 deletion syndrome (Seizures critical region 3)	-	-	-	-	SKI, PANK4	PLCH2 (Schizophrenia)	35396580	-	-	1
1q44	DEL	1:245290000-245860000	KIF26B deletion	-	-	-	-	KIF26B	KIF26B (Brain morphology)	34910505	-	-	1
2p21-p16.3	DEL	2:47500000-47850000	Lynch syndrome locus	-	-	-	-	MSH2	-	-	EPCAM (Lynch syndrome 8)	21309036					1
											MSH2 (Lynch syndrome 1)	16807412
2q13	DUP	2:110770000-111060000	NPHP1 duplication	-	-	-	-	-	-	-	-	-		1
3q29	DEL	3:195760000-196240000	3q29 deletion syndrome	-	-	-	-	UBXN7	-	-	PCYT1A (Spondylometaphyseal dysplasia with cone-rod dystrophy)	24387990		1
											TCTEX1D2 (Short-rib thoracic dysplasia 17 with or without polydactyly)	26044572
											RNF168 (RIDDLE syndrome)	19203578
8p23.3-p23.2	DEL	8:400000-610000	8p23.2-pter deletion syndrome	FBXO25 (ADHD)	31849056	-	-	-	-	-	TDRP (impaired sperm motility in mice)	27069551		1
		8:3040000-3780000	8p23.2-pter deletion syndrome	CSMD1 (familial Parkinson disease)	28808687	-	-	CSMD1	CSMD1 (Schizophrenia, Alzheimer's disease)	21439553, 29379655	-	-		1
		8:4810000-5470000	8p23.2-pter deletion syndrome	CSMD1 (familial Parkinson disease)	28808687	-	-	CSMD1	CSMD1 (Schizophrenia, Alzheimer's disease)	21439553, 29379655	-	-		1
9p24.3	DEL	9:330000-560000	9p24.3 DOCK8 / KANK1 deletion	KANK1 (Cerebral palsy spastic quadriplegic 2)	16301218	-	-	-	-	-	DOCK8 (Hyper IgE syndrome)	28366940		1
9q34.3	DUP	9:139210000-139590000	interstitial 9q34.3 duplication (not encompassing EHMT1)	-	-	NOTCH1 gain of function (activated in Response to Seizure Activity)	23999872	NOTCH1	-	-	-	-		1
		9:139890000-140120000	interstitial 9q34.3 duplication (not encompassing EHMT1	-	-	-	-	GRIN1, ABCA2	-	-	-	-		1
10q26.3	DEL	10:133410000-133740000	10q26 deletion syndrome	-	-	-	-	-	-	-	-	-		1
		10:134370000-134680000	10q26 deletion syndrome	-	-	-	-	INPP5A	-	-	-	-		1
15q11.2	DEL	15:22740000-23280000	15q11.2 deletion syndrome (BP1-BP2)	-	-	CYFIP1 (decreased myelination in the callosal axons, altered presynaptic function, and impaired bilateral connectivity in mice)	31371726	CYFIP1	-	-	-	-		1
15q11.2-q13.3	DUP	15:24750000-25080000	15q11-q13 duplication syndrome (Prader-Willi/Angelman critical region)	-	-	-	-	-	-	-	-	-	1		1
15q12-q13.1	DEL	15:27930000-28230000	OCA2 deletion	-	-	-	-	-	-	-	-	-				1
15q13.2-q13.3	DEL	15:31060000-32510000	15q13.3 deletion syndrome	-	-	OTUD7A (abnormal development of cortical dendritic spines and dendrite outgrowth in mice)	29395074	OTUD7A	-	-	KLF13 (Familial Dilated Cardiomyopathy)	36346048	1		1
						KLF13 (layer-specific decrease of cortical interneurons in mice)	34838304
16p13.3	DUP	16:600000-890000	non-canonical 16p13.3 duplication	-	-	-	-	-	-	-	-	-				1
16p13.11	DEL	16:15420000-16350000	16p13.11 deletion syndrome	-	-	MARF1 (cortical neurogenesis)	28442784	MYH11, MARF1	ABCC1 (Deafness, autosomal dominant 77)	31273342	-	-	1		1
16p12.2	DEL	16:21880000-22500000	16p12.1 deletion syndrome	-	-	-	-	-	-	-	-	-	1
16p11.2	DEL	16:29560000-30190000	16p11.2 deletion syndrome (BP4-BP5)	-	-	KCTD13 knockdown (induces a macrocephalic phenotype in zebrafish)	22596160	TAOK2	TAOK2 (Schizophrenia, Brain morphology)	35396580, 35164939	KIF22 (Spondyloepimetaphyseal dysplasia with joint laxity, type 2)	22152678	1
									MAPK3 (cortical thickness)	34910505	TBX6 (Spondylocostal dysostosis 5)	25564734
									DOC2A (Alzheimer's disease)	35379992
									TMEM219 (Schizophrenia)	29483656
16p11.2	DUP	16:29870000-30190000	16p11.2 duplication syndrome (BP4-BP5)	-	-	PRRT2 overexpression (increases P/Q-type Ca2+ currents in excitatory neurons, increases in the size and the morphological complexity of growth cones)	34133925, 34685646	-	TAOK2 (Schizophrenia, Brain morphology)	35396580, 35164939	-	-		1
				-	-	KCTD13 overexpression (induces a microcephaly phenotype in zebrafish)	22596160	-	MAPK3 (cortical thickness)	34910505	-	-
									DOC2A (Alzheimer's disease)	35379992
									TMEM219 (Schizophrenia)	29483656
17q12	DUP	17:34760000-35510000	17q12 duplication syndrome	-	-	-	-	ACACA	-	-	-	-	1
		17:35960000-36250000	17q12 duplication syndrome	-	-	-	-	-	-	-	-	-	1
17q21.31	DEL	17:41080000-41450000	non-canonical 17q21.31 deletion	-	-	RND2 (neuronal migration)	18690213	-	-	-	RPL27 (Diamond-Blackfan anemia 16)	25424902				1
19p13.3	DUP	19:1040000-1340000	non-canonical 19p13.3 duplication	-	-	-	-	-	ABCA7 (Alzheimer’s disease)	33589840	SBNO2 gain of function (hematological malignancies)	36630607					1
									ARHGAP45 (Alzheimer’s disease)	35379992
20q13.33	DUP	20:62000000-62350000	novel 20q13.33 duplication	-	-	-	-	-	-	-	-	-				1
22q11.21	DUP	22:18990000-19370000	22q11.21 duplication syndrome (proximal)	-	-	SLC25A1 (autistic-like phenotype in mice)	35203088	-	-	-	-	-		1
		22:20200000-21540000	22q11.21 duplication syndrome (LCRB-LCRD)	-	-	-	-	-	PI4KA (Cortical thickness)	34910505	-	-		1
22q11.21	DEL	22:18990000-19400000	22q11.21 deletion syndrome (proximal)	-	-	HIRA (brain development)	33417013, 28515277 (HIRA)	HIRA	-	-	-	-		1
		22:19670000-19960000	22q11.21 deletion syndrome (proximal)	-	-	-	-	-	-	-	-	-		1
		22:20650000-21540000	22q11.21 duplication syndrome (LCRB-LCRD)	-	-	-	-	SCARF2, MED15	PI4KA (Cortical thickness)	34910505	-	-		1
