# Supplementary material for: Genome-wide identification and phenotypic characterization of seizure-associated copy number variations in 741,075 individuals
Source: Nat Commun. 2023 Jul 20;14:4392. doi: 10.1038/s41467-023-39539-6 (PMC10359300; doi:10.1038/s41467-023-39539-6)
Supplement: Supplementary file 5 — Supplementary Data 2 [file 41467_2023_39539_MOESM5_ESM.xlsx]

## Sheet: Supplementary Table 3
Supplementary Data 2: All genes inside the credible intervals are reported.
Cytoband	CNV type	Hg19 Start (Mb)	Hg19 End (Mb)	Credible Interval(s) *	Genes
					Dosage sensitive **	In the first credible interval	In the second credible interval	In the third credible interval
1p36.33	DEL	0.91	1.51	1:910000-1510000		PLEKHN1, C1orf170, HES4, ISG15, AGRN, RNF223, C1orf159, TTLL10, TNFRSF18, TNFRSF4, SDF4, B3GALT6, FAM132A, UBE2J2, SCNN1D, ACAP3, PUSL1, CPSF3L, GLTPD1, TAS1R3, DVL1, MXRA8, AURKAIP1, CCNL2, RP4-758J18.2, MRPL20, ANKRD65, VWA1, ATAD3C, TMEM240, SSU72
1p36.33	DEL	2.02	2.49	1:2020000-2490000	SKI, PANK4	PRKCZ, C1orf86, AL590822.2, AL590822.1, SKI, MORN1, RER1, PEX10, PLCH2, PANK4, HES5, TNFRSF14
1q44	DEL	245.29	245.86	1:245290000-245860000	KIF26B	KIF26B
2p21-p16.3	DEL	47.5	47.85	2:47500000-47850000	MSH2	EPCAM, MSH2, KCNK12, AC138655.1
2q13	DUP	110.77	111.06	2:110770000-111060000		NPHP1
3q29	DEL	195.76	196.24	3:195760000-196240000	UBXN7	TFRC, ZDHHC19, SLC51A, PCYT1A, RP11-447L10.1, TCTEX1D2, TM4SF19, UBXN7, RNF168, SMCO1
8p23.3-p23.2	DEL	0.4	5.47	8:400000-610000, 8:3040000-3780000, 8:4810000-5470000	CSMD1	TDRP	CSMD1	CSMD1
9p24.3	DEL	0.33	0.56	9:330000-560000		DOCK8, KANK1
9q34.3	DUP	139.21	140.12	9:139210000-139590000, 9:139890000-140120000	GRIN1, ABCA2, NOTCH1	GPSM1, DNLZ, CARD9, SNAPC4, SDCCAG3, PMPCA, INPP5E, SEC16A, C9orf163, NOTCH1, EGFL7, AGPAT2	CLIC3, ABCA2, C9orf139, FUT7, NPDC1, ENTPD2, UAP1L1, AL807752.1, MAN1B1, DPP7, GRIN1, LRRC26, TMEM210, ANAPC2, SSNA1, TPRN, TMEM203, NDOR1, RNF208, C9orf169
10q26.3	DEL	133.41	134.68	10:133410000-133740000, 10:134370000-134680000	INPP5A	AL450307.1	INPP5A, NKX6-2, TTC40
15q11.2	DEL	22.74	23.28	15:22740000-23280000	CYFIP1	TUBGCP5, CYFIP1, NIPA2, NIPA1
15q11.2-q13.3	DUP	22.98	32.15	15:24750000-25080000		NPAP1,SNRPN
15q12-q13.1	DEL	27.93	28.23	15:27930000-28230000		OCA2
15q13.2-q13.3	DEL	31.06	32.51	15:31060000-32510000	OTUD7A	FAN1, MTMR10, TRPM1, KLF13, OTUD7A, CHRNA7
16p13.3	DUP	0.6	0.89	16:600000-890000		CAPN15, PRR35, NHLRC4, PIGQ, RAB40C, WFIKKN1, C16orf13, FAM195A, WDR90, RHOT2, RHBDL1, STUB1, JMJD8, WDR24, FBXL16, METRN, FAM173A, CCDC78, HAGHL, NARFL, MSLN, MSLNL, RPUSD1, CHTF18, GNG13, PRR25
16p13.11	DEL	15.42	16.35	16:15420000-16350000	MYH11, KIAA0430	C16orf45, KIAA0430, NDE1, MYH11, FOPNL, ABCC1
16p12.2	DEL	21.88	22.5	16:21880000-22500000		UQCRC2, PDZD9, MOSMO, VWA3A, SDR42E2, EEF2K, POLR3E, CDR2
16p11.2	DEL	29.56	30.19	16:29560000-30190000	TAOK2	SPN, QPRT, C16orf54, ZG16, KIF22, MAZ, PRRT2, PAGR1, MVP, CDIPT, SEZ6L2, ASPHD1, KCTD13, TMEM219, TAOK2, HIRIP3, INO80E, DOC2A, C16orf92, FAM57B, ALDOA, PPP4C, TBX6, YPEL3, GDPD3, MAPK3
16p11.2	DUP	29.87	30.19	16:29870000-30190000		CDIPT, SEZ6L2, ASPHD1, KCTD13, TMEM219, TAOK2, HIRIP3, INO80E, DOC2A, C16orf92, FAM57B, ALDOA, PPP4C, TBX6, YPEL3, GDPD3, MAPK3
17q12	DUP	34.76	36.25	17:34760000-35510000, 17:35960000-36250000	ACACA	ZNHIT3, MYO19, PIGW, GGNBP2, DHRS11, MRM1, LHX1, AATF, ACACA	SYNRG, DDX52, HNF1B
17q21.31	DEL	41.08	41.45	17:41080000-41450000		AARSD1, PTGES3L-AARSD1, PTGES3L, RUNDC1, RPL27, IFI35, VAT1, RND2, BRCA1, NBR1, TMEM106A
19p13.3	DUP	1.04	1.34	19:1040000-1340000		ABCA7, HMHA1, POLR2E, GPX4, SBNO2, STK11, C19orf26, ATP5D, MIDN, CIRBP, C19orf24, MUM1, EFNA2
20q13.33	DUP	62	62.35	20:62000000-62350000		KCNQ2, EEF1A2, PPDPF, PTK6, SRMS, C20orf195, HELZ2, GMEB2, STMN3, RTEL1, RTEL1-TNFRSF6B, TNFRSF6B, ARFRP1, ZGPAT, RP4-583P15.15
22q11.21	DUP	18.99	21.54	22:18990000-19370000, 22:20200000-21540000		DGCR2, DGCR14, TSSK2, GSC2, SLC25A1, CLTCL1, HIRA	RTN4R, ZNF74, SCARF2, KLHL22, MED15, PI4KA, SERPIND1, SNAP29, CRKL, AIFM3, LZTR1, THAP7, P2RX6, SLC7A4
22q11.21	DEL	18.99	21.54	22:18990000-19400000, 22:19670000-19960000, 22:20650000-21540000	SCARF2, HIRA, MED15	DGCR2, DGCR14, TSSK2, GSC2, SLC25A1, CLTCL1, HIRA	SEPT5, GP1BB, TBX1, GNB1L, C22orf29, TXNRD2, COMT, ARVCF	ZNF74, SCARF2, KLHL22, MED15, PI4KA, SERPIND1, SNAP29, CRKL, AIFM3, LZTR1, THAP7, P2RX6, SLC7A4
* Credible interval containing the causal element/gene with 95% confidence
** Dosage sensitive genes: haploinsufficient for deletions (PMID: 32461654) and triplosensitive for duplications (PMID: 35917817)
