# Supplementary material for: Genome-wide identification and phenotypic characterization of seizure-associated copy number variations in 741,075 individuals
Source: Nat Commun. 2023 Jul 20;14:4392. doi: 10.1038/s41467-023-39539-6 (PMC10359300; doi:10.1038/s41467-023-39539-6)
Supplement: Supplementary file 6 — Supplementary Data 3 [file 41467_2023_39539_MOESM6_ESM.xlsx]

## Sheet: SupplementaryTable6_HPO-PheWAS
Supplementary Data 3: All CNV-HPO associations with unadjusted two-sided P<0.05.
CNV	HPO term identifier	HPO term name	Odds ratio	Lower 95% confidence interval of odds ratio (unadjusted)	Upper 95% confidence interval of odds ratio (unadjusted)	Relative risk	Raw P-value	Min P step-down adjusted P-value (within CNV group)	CNV carriers with phenotype	Total CNV carriers in phenotypic analysis	CNV non-carriers with phenotype	Total CNV non-carriers in phenotypic analysis	Proportion of CNV carriers annotated with phenotype	Proportion of CNV non-carriers annotated with phenotype
DEL_15q13.2-q13.3[31.06-32.51Mb]	HP:0002121	Generalized non-motor (absence) seizure	10.5	4.25	28.5	4.18	3.7e-08	1e-05	16	24	1731	10856	0.667	0.159
DEL_15q13.2-q13.3[31.06-32.51Mb]	HP:0011147	Typical absence seizure	8.43	3.48	21.3	4.1	6.94e-07	0.00011	14	24	1545	10856	0.583	0.142
DEL_15q13.2-q13.3[31.06-32.51Mb]	HP:0010850	EEG with spike-wave complexes	7.84	3.16	21.2	3.28	1.18e-06	0.0002	16	24	2205	10856	0.667	0.203
DEL_15q13.2-q13.3[31.06-32.51Mb]	HP:0002197	Generalized-onset seizure	9.41	3.15	37.9	2.4	1.41e-06	0.00022	20	24	3766	10856	0.833	0.347
DEL_15q13.2-q13.3[31.06-32.51Mb]	HP:0011198	EEG with generalized epileptiform discharges	6.76	2.44	23.2	2.2	1.98e-05	0.00379	19	24	3905	10856	0.792	0.36
DEL_1p36.33[0.91-1.51Mb]	HP:0001252	Hypotonia	12.2	3.95	32	9.51	3.23e-05	0.00674	6	25	274	10855	0.24	0.0252
DEL_2p21-p16.3[47.50-47.85Mb]	HP:0007359	Focal-onset seizure	0.463	0.313	0.681	0.708	4.79e-05	0.0086	52	114	6939	10766	0.456	0.645
DEL_1p36.33[0.91-1.51Mb]	HP:0011097	Epileptic spasm	7.47	2.78	18.4	5.4	6.85e-05	0.0108	8	25	643	10855	0.32	0.0592
DEL_2p21-p16.3[47.50-47.85Mb]	HP:0025190	Bilateral tonic-clonic seizure with generalized onset	2.3	1.5	3.46	1.88	9.09e-05	0.0157	37	114	1861	10766	0.325	0.173
DEL_3q29[195.76-196.24Mb]	HP:0001376	Limitation of joint mobility	Inf	139	Inf	Inf	0.000184	0.0509	1	2	0	10878	0.5	0
DEL_3q29[195.76-196.24Mb]	HP:0001387	Joint stiffness	Inf	139	Inf	Inf	0.000184	0.0509	1	2	0	10878	0.5	0
DEL_1p36.33[0.91-1.51Mb]	HP:0003808	Abnormal muscle tone	8.65	2.81	22.7	6.82	0.000197	0.0287	6	25	382	10855	0.24	0.0352
DEL_1p36.33[0.91-1.51Mb]	HP:0012469	Infantile spasms	8.34	2.71	21.9	6.58	0.000239	0.0324	6	25	396	10855	0.24	0.0365
DEL_1p36.33[0.91-1.51Mb]	HP:0011804	Abnormal muscle physiology	8.21	2.67	21.5	6.48	0.000259	0.0339	6	25	402	10855	0.24	0.037
DEL_15q12-q13.1[27.93-28.23Mb]	HP:0001263	Global developmental delay	69.1	5.55	3540	18.1	0.00028	0.0127	3	4	451	10876	0.75	0.0415
DEL_15q12-q13.1[27.93-28.23Mb]	HP:0200134	Epileptic encephalopathy	Inf	4.43	Inf	7.72	0.000283	0.0127	4	4	1408	10876	1	0.129
DEL_15q12-q13.1[27.93-28.23Mb]	HP:0001298	Encephalopathy	Inf	4.41	Inf	7.69	0.000287	0.0129	4	4	1414	10876	1	0.13
DEL_1p36.33[0.91-1.51Mb]	HP:0003011	Abnormality of the musculature	8.04	2.61	21.1	6.35	0.000287	0.038	6	25	410	10855	0.24	0.0378
DEL_1p36.33[0.91-1.51Mb]	HP:0001357	Plagiocephaly	93.8	9.48	482	86.8	0.00033	0.045	2	25	10	10855	0.08	0.000921
DEL_2p21-p16.3[47.50-47.85Mb]	HP:0011198	EEG with generalized epileptiform discharges	1.98	1.35	2.93	1.47	0.000368	0.0912	60	114	3864	10766	0.526	0.359
DEL_2p21-p16.3[47.50-47.85Mb]	HP:0011147	Typical absence seizure	2.26	1.44	3.46	1.92	0.000368	0.0913	31	114	1528	10766	0.272	0.142
DEL_1p36.33[0.91-1.51Mb]	HP:0033127	Abnormality of the musculoskeletal system	6.38	2.25	16.1	4.88	0.000405	0.0524	7	25	623	10855	0.28	0.0574
DEL_15q13.2-q13.3[31.06-32.51Mb]	HP:0007334	Bilateral tonic-clonic seizure with focal onset	0	0	0.404	0	0.000407	0.0484	0	24	3168	10856	0	0.292
DEL_2p21-p16.3[47.50-47.85Mb]	HP:0032677	Generalized-onset motor seizure	1.99	1.34	2.94	1.57	0.000424	0.0992	48	114	2883	10766	0.421	0.268
DEL_15q13.2-q13.3[31.06-32.51Mb]	HP:0002384	Focal impaired awareness seizure	0.0787	0.00191	0.485	0.117	0.000467	0.0548	1	24	3865	10856	0.0417	0.356
DUP_16p11.2[29.87-30.19Mb]	HP:0033052	Psychogenic non-epileptic seizure	81.5	7.85	471	61.8	0.000482	0.0297	2	8	44	10872	0.25	0.00405
DEL_22q11.21[19.67-19.96Mb]	HP:0033680	Pilocytic astrocytoma	Inf	46.5	Inf	Inf	0.000551	0.153	1	6	0	10874	0.167	0
DEL_22q11.21[18.99-19.50Mb]	HP:0000238	Hydrocephalus	64.2	6.73	305	56.6	0.000646	0.0587	2	16	24	10864	0.125	0.00221
DEL_2p21-p16.3[47.50-47.85Mb]	HP:0001048	Cavernous hemangioma	5.23	2.01	11.4	4.97	0.000658	0.157	7	114	133	10766	0.0614	0.0124
DEL_2p21-p16.3[47.50-47.85Mb]	HP:0033522	Cerebral cavernous malformation	5.23	2.01	11.4	4.97	0.000658	0.157	7	114	133	10766	0.0614	0.0124
DEL_8p23.2-p23.3[0.40-0.61Mb]	HP:0007109	Periventricular cysts	2960	34.7	4500000000000000	1810	0.000735	0.109	1	2	3	10878	0.5	0.000276
DEL_15q12-q13.1[27.93-28.23Mb]	HP:0033127	Abnormality of the musculoskeletal system	49	3.93	2530	13	0.00074	0.162	3	4	627	10876	0.75	0.0576
DEL_1p36.33[2.02-2.49Mb]	HP:0001252	Hypotonia	11.8	2.78	38.5	9.26	0.000784	0.0713	4	17	276	10863	0.235	0.0254
DEL_2p21-p16.3[47.50-47.85Mb]	HP:0001028	Hemangioma	5.04	1.94	11	4.79	0.00081	0.17	7	114	138	10766	0.0614	0.0128
DEL_2p21-p16.3[47.50-47.85Mb]	HP:0100742	Vascular neoplasm	5.04	1.94	11	4.79	0.00081	0.17	7	114	138	10766	0.0614	0.0128
DEL_15q12-q13.1[27.93-28.23Mb]	HP:0012758	Neurodevelopmental delay	46.6	3.74	2410	12.4	0.000849	0.165	3	4	657	10876	0.75	0.0604
DEL_15q13.2-q13.3[31.06-32.51Mb]	HP:0002311	Incoordination	54.5	5.8	251	50.3	0.000865	0.087	2	24	18	10856	0.0833	0.00166
DEL_15q12-q13.1[27.93-28.23Mb]	HP:0012759	Neurodevelopmental abnormality	Inf	3.13	Inf	5.75	0.000918	0.165	4	4	1891	10876	1	0.174
DUP_2q13[110.77-111.06Mb]	HP:0010994	Abnormal corpus striatum morphology	2590	27.7	4500000000000000	1360	0.000919	0.134	1	2	4	10878	0.5	0.000368
DUP_9q34.3[139.89-140.12Mb]	HP:0001311	Abnormal nervous system electrophysiology	0.167	0.0516	0.529	0.556	0.000989	0.0807	7	15	9120	10865	0.467	0.839
DUP_9q34.3[139.89-140.12Mb]	HP:0002353	EEG abnormality	0.167	0.0516	0.529	0.556	0.000989	0.0807	7	15	9120	10865	0.467	0.839
DUP_9q34.3[139.89-140.12Mb]	HP:0030178	Abnormality of central nervous system electrophysiology	0.167	0.0516	0.529	0.556	0.000989	0.0807	7	15	9120	10865	0.467	0.839
DEL_2p21-p16.3[47.50-47.85Mb]	HP:0002197	Generalized-onset seizure	1.89	1.28	2.78	1.44	0.00101	0.188	57	114	3729	10766	0.5	0.346
DEL_1p36.33[0.91-1.51Mb]	HP:0010845	EEG with generalized slow activity	7.43	2.17	20.6	6.15	0.00116	0.108	5	25	353	10855	0.2	0.0325
DUP_15q11.2-q13.3[24.75-25.08Mb]	HP:0000729	Autistic behavior	5.63	1.94	13.5	5.03	0.00123	0.16	6	46	281	10834	0.13	0.0259
DEL_22q11.21[18.99-19.50Mb]	HP:0033680	Pilocytic astrocytoma	Inf	17.4	Inf	Inf	0.00147	0.381	1	16	0	10864	0.0625	0
DUP_22q11.21[20.02-21.54Mb]	HP:0003287	Abnormality of mitochondrial metabolism	Inf	17.4	Inf	Inf	0.00147	0.381	1	16	0	10864	0.0625	0
DUP_22q11.21[20.02-21.54Mb]	HP:0008972	Decreased activity of mitochondrial respiratory chain	Inf	17.4	Inf	Inf	0.00147	0.381	1	16	0	10864	0.0625	0
DUP_22q11.21[20.02-21.54Mb]	HP:0011922	Abnormal activity of mitochondrial respiratory chain	Inf	17.4	Inf	Inf	0.00147	0.381	1	16	0	10864	0.0625	0
DUP_22q11.21[20.02-21.54Mb]	HP:0011923	Decreased activity of mitochondrial complex I	Inf	17.4	Inf	Inf	0.00147	0.381	1	16	0	10864	0.0625	0
DUP_22q11.21[20.02-21.54Mb]	HP:0012103	Abnormality of the mitochondrion	Inf	17.4	Inf	Inf	0.00147	0.381	1	16	0	10864	0.0625	0
DEL_1p36.33[2.02-2.49Mb]	HP:0000771	Gynecomastia	Inf	16.4	Inf	Inf	0.00156	0.122	1	17	0	10863	0.0588	0
DEL_1p36.33[2.02-2.49Mb]	HP:0001776	Bilateral talipes equinovarus	Inf	16.4	Inf	Inf	0.00156	0.122	1	17	0	10863	0.0588	0
DEL_1p36.33[2.02-2.49Mb]	HP:0002045	Hypothermia	Inf	16.4	Inf	Inf	0.00156	0.122	1	17	0	10863	0.0588	0
DEL_1p36.33[2.02-2.49Mb]	HP:0002572	Episodic vomiting	Inf	16.4	Inf	Inf	0.00156	0.122	1	17	0	10863	0.0588	0
DEL_15q13.2-q13.3[31.06-32.51Mb]	HP:0010849	EEG with spike-wave complexes (>3.5 Hz)	5.01	1.75	12.7	3.84	0.00163	0.151	7	24	825	10856	0.292	0.076
DUP_17q12[34.75-35.51Mb]	HP:0011213	EEG with photoparoxysmal response grade III	1270	15.4	4500000000000000	1210	0.00165	0.342	1	9	1	10871	0.111	9.2e-05
DUP_20q13.33[62.00-62.35Mb]	HP:0001279	Syncope	1270	15.4	4500000000000000	1210	0.00165	0.342	1	9	1	10871	0.111	9.2e-05
DUP_20q13.33[62.00-62.35Mb]	HP:0012668	Vasovagal syncope	1270	15.4	4500000000000000	1210	0.00165	0.342	1	9	1	10871	0.111	9.2e-05
DEL_8p23.2-p23.3[3.04-3.78Mb]	HP:0002352	Leukoencephalopathy	39.3	4.05	196	32.4	0.00175	0.293	2	11	61	10869	0.182	0.00561
DEL_3q29[195.76-196.24Mb]	HP:0011729	Abnormality of joint mobility	1110	13.9	4500000000000000	604	0.00184	0.199	1	2	9	10878	0.5	0.000827
DEL_3q29[195.76-196.24Mb]	HP:0011843	Abnormality of musculoskeletal physiology	1110	13.9	4500000000000000	604	0.00184	0.199	1	2	9	10878	0.5	0.000827
DEL_1p36.33[0.91-1.51Mb]	HP:0002648	Abnormality of calvarial morphology	36.2	3.93	159	33.4	0.00185	0.174	2	25	26	10855	0.08	0.0024
DUP_9q34.3[139.89-140.12Mb]	HP:0007359	Focal-onset seizure	Inf	2	Inf	1.56	0.0019	0.375	15	15	6976	10865	1	0.642
DEL_3q29[195.76-196.24Mb]	HP:0002373	Febrile seizure (within the age range of 3 months to 6 years)	Inf	4	Inf	22.3	0.00202	0.199	2	2	487	10878	1	0.0448
DEL_3q29[195.76-196.24Mb]	HP:0000324	Facial asymmetry	917	11.5	4500000000000000	494	0.0022	0.219	1	2	11	10878	0.5	0.00101
DUP_16p11.2[29.87-30.19Mb]	HP:0033718	EEG with central epileptiform discharges	16.2	2.51	83.4	10.5	0.00225	0.397	3	8	388	10872	0.375	0.0357
DEL_1p36.33[0.91-1.51Mb]	HP:0000481	Abnormal cornea morphology	Inf	11.1	Inf	Inf	0.0023	0.542	1	25	0	10855	0.04	0
DEL_1p36.33[0.91-1.51Mb]	HP:0000483	Astigmatism	Inf	11.1	Inf	Inf	0.0023	0.542	1	25	0	10855	0.04	0
DEL_1p36.33[0.91-1.51Mb]	HP:0000771	Gynecomastia	Inf	11.1	Inf	Inf	0.0023	0.542	1	25	0	10855	0.04	0
DEL_1p36.33[0.91-1.51Mb]	HP:0000964	Eczema	Inf	11.1	Inf	Inf	0.0023	0.542	1	25	0	10855	0.04	0
DEL_1p36.33[0.91-1.51Mb]	HP:0001776	Bilateral talipes equinovarus	Inf	11.1	Inf	Inf	0.0023	0.542	1	25	0	10855	0.04	0
DEL_1p36.33[0.91-1.51Mb]	HP:0002045	Hypothermia	Inf	11.1	Inf	Inf	0.0023	0.542	1	25	0	10855	0.04	0
DEL_1p36.33[0.91-1.51Mb]	HP:0002572	Episodic vomiting	Inf	11.1	Inf	Inf	0.0023	0.542	1	25	0	10855	0.04	0
DEL_1p36.33[0.91-1.51Mb]	HP:0100691	Abnormality of the curvature of the cornea	Inf	11.1	Inf	Inf	0.0023	0.542	1	25	0	10855	0.04	0
DEL_22q11.21[18.99-19.50Mb]	HP:0002921	Abnormality of the cerebrospinal fluid	32.1	3.45	146	28.3	0.00238	0.41	2	16	48	10864	0.125	0.00442
DUP_17q12[35.96-36.25Mb]	HP:0011213	EEG with photoparoxysmal response grade III	871	10.7	4500000000000000	836	0.00239	0.457	1	13	1	10867	0.0769	9.2e-05
DEL_2p21-p16.3[47.50-47.85Mb]	HP:0020219	Motor seizure	1.81	1.22	2.66	1.43	0.00241	0.364	53	114	3495	10766	0.465	0.325
DUP_20q13.33[62.00-62.35Mb]	HP:0003487	Babinski sign	649	10.2	16400	604	0.00248	0.432	1	9	2	10871	0.111	0.000184
DUP_20q13.33[62.00-62.35Mb]	HP:0031828	Abnormal superficial reflex	649	10.2	16400	604	0.00248	0.432	1	9	2	10871	0.111	0.000184
DUP_19p13.3[1.04-1.34Mb]	HP:0000546	Retinal degeneration	Inf	9.94	Inf	Inf	0.00257	0.227	1	28	0	10852	0.0357	0
DEL_8p23.2-p23.3[4.81-5.47Mb]	HP:0007109	Periventricular cysts	577	9.87	8190	518	0.00257	0.422	1	7	3	10873	0.143	0.000276
DEL_1p36.33[2.02-2.49Mb]	HP:0003808	Abnormal muscle tone	8.39	1.98	27.3	6.66	0.00262	0.429	4	17	384	10863	0.235	0.0353
DUP_9q34.3[139.89-140.12Mb]	HP:0025373	Interictal EEG abnormality	0.201	0.0619	0.635	0.574	0.00272	0.4	7	15	8837	10865	0.467	0.813
DEL_3q29[195.76-196.24Mb]	HP:0200085	Limb tremor	745	9.23	4500000000000000	388	0.00276	0.232	1	2	14	10878	0.5	0.00129
DUP_9q34.3[139.89-140.12Mb]	HP:0001279	Syncope	745	9.23	4500000000000000	724	0.00276	0.515	1	15	1	10865	0.0667	9.2e-05
DUP_9q34.3[139.89-140.12Mb]	HP:0012668	Vasovagal syncope	745	9.23	4500000000000000	724	0.00276	0.515	1	15	1	10865	0.0667	9.2e-05
DEL_2p21-p16.3[47.50-47.85Mb]	HP:0002121	Generalized non-motor (absence) seizure	1.97	1.26	3.02	1.71	0.00282	0.39	31	114	1716	10766	0.272	0.159
DEL_1p36.33[0.91-1.51Mb]	HP:0001197	Abnormality of prenatal development or birth	12	2.27	40.7	10.7	0.00283	0.552	3	25	122	10855	0.12	0.0112
DEL_15q12-q13.1[27.93-28.23Mb]	HP:0010864	Intellectual disability, severe	43.7	3.15	616	22.4	0.00294	0.342	2	4	243	10876	0.5	0.0223
DUP_9q34.3[139.89-140.12Mb]	HP:0011182	Interictal epileptiform activity	0.205	0.0632	0.647	0.576	0.00302	0.522	7	15	8804	10865	0.467	0.81
DEL_1p36.33[2.02-2.49Mb]	HP:0000080	Abnormality of reproductive system physiology	648	8.14	4500000000000000	639	0.00312	0.446	1	17	1	10863	0.0588	9.21e-05
DEL_1p36.33[2.02-2.49Mb]	HP:0000135	Hypogonadism	648	8.14	4500000000000000	639	0.00312	0.446	1	17	1	10863	0.0588	9.21e-05
DEL_1p36.33[2.02-2.49Mb]	HP:0000264	Abnormality of the mastoid	648	8.14	4500000000000000	639	0.00312	0.446	1	17	1	10863	0.0588	9.21e-05
DEL_1p36.33[2.02-2.49Mb]	HP:0000664	Synophrys	648	8.14	4500000000000000	639	0.00312	0.446	1	17	1	10863	0.0588	9.21e-05
DEL_1p36.33[2.02-2.49Mb]	HP:0000939	Osteoporosis	648	8.14	4500000000000000	639	0.00312	0.446	1	17	1	10863	0.0588	9.21e-05
DEL_1p36.33[2.02-2.49Mb]	HP:0002021	Pyloric stenosis	648	8.14	4500000000000000	639	0.00312	0.446	1	17	1	10863	0.0588	9.21e-05
DEL_1p36.33[2.02-2.49Mb]	HP:0002091	Restrictive ventilatory defect	648	8.14	4500000000000000	639	0.00312	0.446	1	17	1	10863	0.0588	9.21e-05
DEL_1p36.33[2.02-2.49Mb]	HP:0002219	Facial hypertrichosis	648	8.14	4500000000000000	639	0.00312	0.446	1	17	1	10863	0.0588	9.21e-05
DEL_1p36.33[2.02-2.49Mb]	HP:0003330	Abnormal bone structure	648	8.14	4500000000000000	639	0.00312	0.446	1	17	1	10863	0.0588	9.21e-05
DEL_1p36.33[2.02-2.49Mb]	HP:0004348	Abnormality of bone mineral density	648	8.14	4500000000000000	639	0.00312	0.446	1	17	1	10863	0.0588	9.21e-05
DEL_1p36.33[2.02-2.49Mb]	HP:0004349	Reduced bone mineral density	648	8.14	4500000000000000	639	0.00312	0.446	1	17	1	10863	0.0588	9.21e-05
DEL_1p36.33[2.02-2.49Mb]	HP:0004370	Abnormality of temperature regulation	648	8.14	4500000000000000	639	0.00312	0.446	1	17	1	10863	0.0588	9.21e-05
DEL_1p36.33[2.02-2.49Mb]	HP:0004400	Abnormality of the pylorus	648	8.14	4500000000000000	639	0.00312	0.446	1	17	1	10863	0.0588	9.21e-05
DEL_1p36.33[2.02-2.49Mb]	HP:0011849	Abnormal bone ossification	648	8.14	4500000000000000	639	0.00312	0.446	1	17	1	10863	0.0588	9.21e-05
DEL_1p36.33[2.02-2.49Mb]	HP:0030878	Abnormality on pulmonary function testing	648	8.14	4500000000000000	639	0.00312	0.446	1	17	1	10863	0.0588	9.21e-05
DEL_1p36.33[2.02-2.49Mb]	HP:0011804	Abnormal muscle physiology	7.96	1.88	25.9	6.33	0.00314	0.564	4	17	404	10863	0.235	0.0372
DEL_1p36.33[2.02-2.49Mb]	HP:0040195	Decreased head circumference	12	2.19	43.4	10	0.00316	0.564	3	17	191	10863	0.176	0.0176
DEL_1p36.33[0.91-1.51Mb]	HP:0002683	Abnormality of the calvaria	26.8	2.96	116	24.8	0.00321	0.563	2	25	35	10855	0.08	0.00322
DEL_1p36.33[2.02-2.49Mb]	HP:0003011	Abnormality of the musculature	7.8	1.84	25.4	6.2	0.00337	0.568	4	17	412	10863	0.235	0.0379
DUP_9q34.3[139.21-139.59Mb]	HP:0011214	EEG with photoparoxysmal response grade IV	12.4	2.14	49.9	9.53	0.00338	0.534	3	12	285	10868	0.25	0.0262
DUP_2q13[110.77-111.06Mb]	HP:0002134	Abnormality of the basal ganglia	585	7.28	4500000000000000	302	0.00349	0.262	1	2	18	10878	0.5	0.00165
DEL_15q13.2-q13.3[31.06-32.51Mb]	HP:0011185	EEG with focal epileptiform discharges	0.236	0.0585	0.704	0.363	0.00367	0.56	4	24	4983	10856	0.167	0.459
DEL_1p36.33[0.91-1.51Mb]	HP:0010841	Multifocal epileptiform discharges	4.78	1.56	12.5	3.87	0.00368	0.57	6	25	673	10855	0.24	0.062
DEL_15q12-q13.1[27.93-28.23Mb]	HP:0001252	Hypotonia	38	2.75	520	19.6	0.00383	0.372	2	4	278	10876	0.5	0.0256
DEL_3q29[195.76-196.24Mb]	HP:0030188	Tremor by anatomical site	535	6.59	4500000000000000	272	0.00386	0.264	1	2	20	10878	0.5	0.00184
DEL_8p23.2-p23.3[3.04-3.78Mb]	HP:0007109	Periventricular cysts	354	6.28	6130	329	0.00404	0.585	1	11	3	10869	0.0909	0.000276
DEL_1p36.33[0.91-1.51Mb]	HP:0012372	Abnormal eye morphology	23.5	2.6	100	21.7	0.00413	0.58	2	25	40	10855	0.08	0.00368
DUP_9q34.3[139.89-140.12Mb]	HP:0003487	Babinski sign	383	6.14	8170	362	0.00413	0.624	1	15	2	10865	0.0667	0.000184
DUP_9q34.3[139.89-140.12Mb]	HP:0031828	Abnormal superficial reflex	383	6.14	8170	362	0.00413	0.624	1	15	2	10865	0.0667	0.000184
DUP_15q11.2-q13.3[24.75-25.08Mb]	HP:0000506	Telecanthus	Inf	6.04	Inf	Inf	0.00423	0.762	1	46	0	10834	0.0217	0
DUP_15q11.2-q13.3[24.75-25.08Mb]	HP:0001182	Tapered finger	Inf	6.04	Inf	Inf	0.00423	0.762	1	46	0	10834	0.0217	0
DUP_15q11.2-q13.3[24.75-25.08Mb]	HP:0001382	Joint hypermobility	Inf	6.04	Inf	Inf	0.00423	0.762	1	46	0	10834	0.0217	0
DUP_15q11.2-q13.3[24.75-25.08Mb]	HP:0011220	Prominent forehead	Inf	6.04	Inf	Inf	0.00423	0.762	1	46	0	10834	0.0217	0
DEL_22q11.21[18.99-19.50Mb]	HP:0000640	Gaze-evoked nystagmus	354	5.76	7840	340	0.00441	0.647	1	16	2	10864	0.0625	0.000184
DEL_22q11.21[18.99-19.50Mb]	HP:0003202	Skeletal muscle atrophy	354	5.76	7840	340	0.00441	0.647	1	16	2	10864	0.0625	0.000184
DUP_22q11.21[20.02-21.54Mb]	HP:0002904	Hyperbilirubinemia	354	5.76	7840	340	0.00441	0.647	1	16	2	10864	0.0625	0.000184
DUP_22q11.21[20.02-21.54Mb]	HP:0010995	Abnormal circulating dicarboxylic acid concentration	354	5.76	7840	340	0.00441	0.647	1	16	2	10864	0.0625	0.000184
DUP_22q11.21[20.02-21.54Mb]	HP:0011017	Abnormal cellular physiology	354	5.76	7840	340	0.00441	0.647	1	16	2	10864	0.0625	0.000184
DUP_22q11.21[20.02-21.54Mb]	HP:0025354	Abnormal cellular phenotype	354	5.76	7840	340	0.00441	0.647	1	16	2	10864	0.0625	0.000184
DUP_22q11.21[20.02-21.54Mb]	HP:0033479	Abnormal circulating bilirubin concentration	354	5.76	7840	340	0.00441	0.647	1	16	2	10864	0.0625	0.000184
DEL_17q21.31[41.08-41.45Mb]	HP:0011189	Bilateral multifocal epileptiform discharges	23.6	2.5	110	23.1	0.00445	0.482	2	85	11	10795	0.0235	0.00102
DEL_22q11.21[18.99-19.50Mb]	HP:0002392	EEG with polyspike wave complexes	5.82	1.58	18.2	4.31	0.00448	0.648	5	16	787	10864	0.312	0.0724
DEL_15q13.2-q13.3[31.06-32.51Mb]	HP:0033259	Non-motor seizure	3.51	1.41	9.47	1.84	0.00448	0.697	16	24	3943	10856	0.667	0.363
DUP_22q11.21[20.02-21.54Mb]	HP:0002133	Status epilepticus	10.5	1.91	38.6	8.74	0.00458	0.649	3	16	233	10864	0.188	0.0214
DEL_1p36.33[0.91-1.51Mb]	HP:0000080	Abnormality of reproductive system physiology	442	5.53	4500000000000000	434	0.00459	0.71	1	25	1	10855	0.04	9.21e-05
DEL_1p36.33[0.91-1.51Mb]	HP:0000135	Hypogonadism	442	5.53	4500000000000000	434	0.00459	0.71	1	25	1	10855	0.04	9.21e-05
DEL_1p36.33[0.91-1.51Mb]	HP:0000264	Abnormality of the mastoid	442	5.53	4500000000000000	434	0.00459	0.71	1	25	1	10855	0.04	9.21e-05
DEL_1p36.33[0.91-1.51Mb]	HP:0000539	Abnormality of refraction	442	5.53	4500000000000000	434	0.00459	0.71	1	25	1	10855	0.04	9.21e-05
DEL_1p36.33[0.91-1.51Mb]	HP:0000664	Synophrys	442	5.53	4500000000000000	434	0.00459	0.71	1	25	1	10855	0.04	9.21e-05
DEL_1p36.33[0.91-1.51Mb]	HP:0000939	Osteoporosis	442	5.53	4500000000000000	434	0.00459	0.71	1	25	1	10855	0.04	9.21e-05
DEL_1p36.33[0.91-1.51Mb]	HP:0002021	Pyloric stenosis	442	5.53	4500000000000000	434	0.00459	0.71	1	25	1	10855	0.04	9.21e-05
DEL_1p36.33[0.91-1.51Mb]	HP:0002091	Restrictive ventilatory defect	442	5.53	4500000000000000	434	0.00459	0.71	1	25	1	10855	0.04	9.21e-05
DEL_1p36.33[0.91-1.51Mb]	HP:0002219	Facial hypertrichosis	442	5.53	4500000000000000	434	0.00459	0.71	1	25	1	10855	0.04	9.21e-05
DEL_1p36.33[0.91-1.51Mb]	HP:0003330	Abnormal bone structure	442	5.53	4500000000000000	434	0.00459	0.71	1	25	1	10855	0.04	9.21e-05
DEL_1p36.33[0.91-1.51Mb]	HP:0004348	Abnormality of bone mineral density	442	5.53	4500000000000000	434	0.00459	0.71	1	25	1	10855	0.04	9.21e-05
DEL_1p36.33[0.91-1.51Mb]	HP:0004349	Reduced bone mineral density	442	5.53	4500000000000000	434	0.00459	0.71	1	25	1	10855	0.04	9.21e-05
DEL_1p36.33[0.91-1.51Mb]	HP:0004370	Abnormality of temperature regulation	442	5.53	4500000000000000	434	0.00459	0.71	1	25	1	10855	0.04	9.21e-05
DEL_1p36.33[0.91-1.51Mb]	HP:0004400	Abnormality of the pylorus	442	5.53	4500000000000000	434	0.00459	0.71	1	25	1	10855	0.04	9.21e-05
DEL_1p36.33[0.91-1.51Mb]	HP:0011122	Abnormality of skin physiology	442	5.53	4500000000000000	434	0.00459	0.71	1	25	1	10855	0.04	9.21e-05
DEL_1p36.33[0.91-1.51Mb]	HP:0011123	Inflammatory abnormality of the skin	442	5.53	4500000000000000	434	0.00459	0.71	1	25	1	10855	0.04	9.21e-05
DEL_1p36.33[0.91-1.51Mb]	HP:0011849	Abnormal bone ossification	442	5.53	4500000000000000	434	0.00459	0.71	1	25	1	10855	0.04	9.21e-05
DEL_1p36.33[0.91-1.51Mb]	HP:0012647	Abnormal inflammatory response	442	5.53	4500000000000000	434	0.00459	0.71	1	25	1	10855	0.04	9.21e-05
DEL_1p36.33[0.91-1.51Mb]	HP:0012649	Increased inflammatory response	442	5.53	4500000000000000	434	0.00459	0.71	1	25	1	10855	0.04	9.21e-05
DEL_1p36.33[0.91-1.51Mb]	HP:0030878	Abnormality on pulmonary function testing	442	5.53	4500000000000000	434	0.00459	0.71	1	25	1	10855	0.04	9.21e-05
DEL_1p36.33[2.02-2.49Mb]	HP:0002577	Abnormal stomach morphology	331	5.42	7520	320	0.00468	0.669	1	17	2	10863	0.0588	0.000184
DEL_1p36.33[2.02-2.49Mb]	HP:0003196	Short nose	331	5.42	7520	320	0.00468	0.669	1	17	2	10863	0.0588	0.000184
DEL_17q21.31[41.08-41.45Mb]	HP:0001048	Cavernous hemangioma	4.93	1.54	12.3	4.7	0.00473	0.496	5	85	135	10795	0.0588	0.0125
DEL_17q21.31[41.08-41.45Mb]	HP:0033522	Cerebral cavernous malformation	4.93	1.54	12.3	4.7	0.00473	0.496	5	85	135	10795	0.0588	0.0125
DEL_1p36.33[2.02-2.49Mb]	HP:0025031	Abnormality of the digestive system	21.8	2.37	96.8	19.4	0.00493	0.675	2	17	66	10863	0.118	0.00608
DEL_1p36.33[0.91-1.51Mb]	HP:0011203	EEG with abnormally slow frequencies	4	1.41	10.1	3.16	0.005	0.718	7	25	962	10855	0.28	0.0886
DUP_19p13.3[1.04-1.34Mb]	HP:0001279	Syncope	392	4.94	16400	388	0.00514	0.752	1	28	1	10852	0.0357	9.21e-05
DUP_19p13.3[1.04-1.34Mb]	HP:0012668	Vasovagal syncope	392	4.94	16400	388	0.00514	0.752	1	28	1	10852	0.0357	9.21e-05
DEL_15q11.2[22.74-23.28Mb]	HP:0025064	Thalamic hemorrhage	Inf	4.96	Inf	Inf	0.00515	0.444	1	56	0	10824	0.0179	0
DEL_17q21.31[41.08-41.45Mb]	HP:0001028	Hemangioma	4.76	1.48	11.8	4.54	0.00548	0.535	5	85	140	10795	0.0588	0.013
DEL_17q21.31[41.08-41.45Mb]	HP:0100742	Vascular neoplasm	4.76	1.48	11.8	4.54	0.00548	0.535	5	85	140	10795	0.0588	0.013
DEL_15q12-q13.1[27.93-28.23Mb]	HP:0002188	Delayed CNS myelination	239	4.31	3430	181	0.00587	0.455	1	4	15	10876	0.25	0.00138
DEL_15q12-q13.1[27.93-28.23Mb]	HP:0012448	Delayed myelination	239	4.31	3430	181	0.00587	0.455	1	4	15	10876	0.25	0.00138
DEL_22q11.21[18.99-19.50Mb]	HP:0030236	Abnormality of muscle size	239	4.31	3430	226	0.00587	0.725	1	16	3	10864	0.0625	0.000276
DUP_22q11.21[20.02-21.54Mb]	HP:0012847	Epilepsia partialis continua	239	4.31	3430	226	0.00587	0.725	1	16	3	10864	0.0625	0.000276
DUP_16p13.3[0.60-0.89Mb]	HP:0001279	Syncope	344	4.32	16400	339	0.00587	0.802	1	32	1	10848	0.0312	9.22e-05
DUP_16p13.3[0.60-0.89Mb]	HP:0005671	Bilateral intracerebral calcifications	344	4.32	16400	339	0.00587	0.802	1	32	1	10848	0.0312	9.22e-05
DUP_16p13.3[0.60-0.89Mb]	HP:0012668	Vasovagal syncope	344	4.32	16400	339	0.00587	0.802	1	32	1	10848	0.0312	9.22e-05
DEL_15q11.2[22.74-23.28Mb]	HP:0011147	Typical absence seizure	2.41	1.25	4.41	2	0.00601	0.842	16	56	1543	10824	0.286	0.143
DEL_1p36.33[2.02-2.49Mb]	HP:0000534	Abnormal eyebrow morphology	224	4.06	3140	213	0.00624	0.749	1	17	3	10863	0.0588	0.000276
DEL_1p36.33[2.02-2.49Mb]	HP:0000769	Abnormality of the breast	224	4.06	3140	213	0.00624	0.749	1	17	3	10863	0.0588	0.000276
DEL_1p36.33[2.02-2.49Mb]	HP:0000998	Hypertrichosis	224	4.06	3140	213	0.00624	0.749	1	17	3	10863	0.0588	0.000276
DEL_1p36.33[2.02-2.49Mb]	HP:0001662	Bradycardia	224	4.06	3140	213	0.00624	0.749	1	17	3	10863	0.0588	0.000276
DEL_1p36.33[2.02-2.49Mb]	HP:0002013	Vomiting	224	4.06	3140	213	0.00624	0.749	1	17	3	10863	0.0588	0.000276
DEL_1p36.33[2.02-2.49Mb]	HP:0002017	Nausea and vomiting	224	4.06	3140	213	0.00624	0.749	1	17	3	10863	0.0588	0.000276
DEL_1p36.33[2.02-2.49Mb]	HP:0008373	Puberty and gonadal disorders	224	4.06	3140	213	0.00624	0.749	1	17	3	10863	0.0588	0.000276
DEL_1p36.33[2.02-2.49Mb]	HP:0031093	Abnormal breast morphology	224	4.06	3140	213	0.00624	0.749	1	17	3	10863	0.0588	0.000276
DEL_17q21.31[41.08-41.45Mb]	HP:0010841	Multifocal epileptiform discharges	2.5	1.23	4.66	2.28	0.00627	0.573	12	85	667	10795	0.141	0.0618
DEL_1p36.33[0.91-1.51Mb]	HP:0002521	Hypsarrhythmia	6.17	1.53	18.4	5.34	0.00628	0.732	4	25	325	10855	0.16	0.0299
DEL_22q11.21[20.65-21.54Mb]	HP:0002392	EEG with polyspike wave complexes	12.8	1.71	95.5	6.89	0.0065	0.523	3	6	789	10874	0.5	0.0726
DEL_15q13.2-q13.3[31.06-32.51Mb]	HP:0031422	Abnormal cerebellar cortex morphology	232	3.83	5100	226	0.0066	0.797	1	24	2	10856	0.0417	0.000184
DEL_1p36.33[0.91-1.51Mb]	HP:0002577	Abnormal stomach morphology	224	3.68	4840	217	0.00688	0.812	1	25	2	10855	0.04	0.000184
DEL_1p36.33[0.91-1.51Mb]	HP:0003196	Short nose	224	3.68	4840	217	0.00688	0.812	1	25	2	10855	0.04	0.000184
DEL_1p36.33[2.02-2.49Mb]	HP:0000240	Abnormality of skull size	8.91	1.63	32.2	7.52	0.00701	0.751	3	17	255	10863	0.176	0.0235
DEL_15q12-q13.1[27.93-28.23Mb]	HP:0003808	Abnormal muscle tone	27.1	1.96	373	14.1	0.00726	0.482	2	4	386	10876	0.5	0.0355
DUP_9q34.3[139.21-139.59Mb]	HP:0010852	EEG with photoparoxysmal response	9.3	1.61	37.4	7.23	0.0073	0.699	3	12	376	10868	0.25	0.0346
DUP_22q11.21[20.02-21.54Mb]	HP:0004354	Abnormal circulating carboxylic acid concentration	179	3.45	2050	170	0.00733	0.763	1	16	4	10864	0.0625	0.000368
DEL_1p36.33[0.91-1.51Mb]	HP:0000929	Abnormal skull morphology	5.89	1.46	17.6	5.11	0.00734	0.815	4	25	340	10855	0.16	0.0313
DEL_8p23.2-p23.3[4.81-5.47Mb]	HP:0007018	Attention deficit hyperactivity disorder	163	3.28	1550	141	0.0077	0.589	1	7	11	10873	0.143	0.00101
DUP_19p13.3[1.04-1.34Mb]	HP:0003487	Babinski sign	198	3.29	4210	194	0.0077	0.784	1	28	2	10852	0.0357	0.000184
DUP_19p13.3[1.04-1.34Mb]	HP:0012505	Enlarged pituitary gland	198	3.29	4210	194	0.0077	0.784	1	28	2	10852	0.0357	0.000184
DUP_19p13.3[1.04-1.34Mb]	HP:0031828	Abnormal superficial reflex	198	3.29	4210	194	0.0077	0.784	1	28	2	10852	0.0357	0.000184
DEL_2p21-p16.3[47.50-47.85Mb]	HP:0002384	Focal impaired awareness seizure	0.56	0.349	0.873	0.664	0.00771	0.678	27	114	3839	10766	0.237	0.357
DEL_16p13.11[15.42-16.35Mb]	HP:0020049	Exodeviation	263	3.29	16400	258	0.00771	0.886	1	42	1	10838	0.0238	9.23e-05
DEL_1p36.33[2.02-2.49Mb]	HP:0000490	Deeply set eye	167	3.24	1870	160	0.00779	0.786	1	17	4	10863	0.0588	0.000368
DEL_17q21.31[41.08-41.45Mb]	HP:0012075	Personality disorder	Inf	3.26	Inf	Inf	0.00781	0.941	1	85	0	10795	0.0118	0
DEL_1p36.33[2.02-2.49Mb]	HP:0020219	Motor seizure	3.8	1.29	12.5	1.99	0.00783	0.786	11	17	3537	10863	0.647	0.326
DEL_15q12-q13.1[27.93-28.23Mb]	HP:0011804	Abnormal muscle physiology	25.8	1.86	354	13.4	0.008	0.491	2	4	406	10876	0.5	0.0373
DUP_15q11.2-q13.3[24.75-25.08Mb]	HP:0012480	Abnormal cerebral vein morphology	16.3	1.84	68	15.7	0.008	0.826	2	46	30	10834	0.0435	0.00277
DEL_15q12-q13.1[27.93-28.23Mb]	HP:0002500	Abnormal cerebral white matter morphology	25.7	1.86	354	13.4	0.00804	0.492	2	4	407	10876	0.5	0.0374
DEL_3q29[195.76-196.24Mb]	HP:0032894	Seizure precipitated by febrile infection	Inf	1.89	Inf	11.1	0.00817	0.38	2	2	982	10878	1	0.0903
DEL_22q11.21[18.99-19.50Mb]	HP:0002187	Intellectual disability, profound	16.7	1.82	74.4	14.8	0.00819	0.774	2	16	92	10864	0.125	0.00847
DEL_1p36.33[0.91-1.51Mb]	HP:0009121	Abnormal axial skeleton morphology	5.7	1.41	17	4.95	0.00819	0.818	4	25	351	10855	0.16	0.0323
DEL_3q29[195.76-196.24Mb]	HP:0032892	Infection-related seizure	Inf	1.89	Inf	11.1	0.00821	0.38	2	2	984	10878	1	0.0905
DEL_15q12-q13.1[27.93-28.23Mb]	HP:0001249	Intellectual disability	19.8	1.59	1030	5.71	0.00821	0.504	3	4	1429	10876	0.75	0.131
DEL_15q12-q13.1[27.93-28.23Mb]	HP:0003011	Abnormality of the musculature	25.2	1.83	347	13.1	0.00831	0.504	2	4	414	10876	0.5	0.0381
DUP_15q11.2-q13.3[24.75-25.08Mb]	HP:0000358	Posteriorly rotated ears	238	3	15600	236	0.00844	0.91	1	46	1	10834	0.0217	9.23e-05
DUP_15q11.2-q13.3[24.75-25.08Mb]	HP:0020049	Exodeviation	238	3	15600	236	0.00844	0.91	1	46	1	10834	0.0217	9.23e-05
DEL_15q12-q13.1[27.93-28.23Mb]	HP:0010993	Abnormality of the cerebral subcortex	24.6	1.78	338	12.8	0.00875	0.51	2	4	425	10876	0.5	0.0391
DEL_15q12-q13.1[27.93-28.23Mb]	HP:0006970	Periventricular leukomalacia	155	2.87	2110	118	0.0088	0.51	1	4	23	10876	0.25	0.00211
DUP_16p13.3[0.60-0.89Mb]	HP:0003487	Babinski sign	173	2.87	3580	170	0.0088	0.888	1	32	2	10848	0.0312	0.000184
DUP_16p13.3[0.60-0.89Mb]	HP:0031828	Abnormal superficial reflex	173	2.87	3580	170	0.0088	0.888	1	32	2	10848	0.0312	0.000184
DEL_17q21.31[41.08-41.45Mb]	HP:0100659	Abnormal cerebral vascular morphology	2.95	1.22	6.17	2.77	0.00882	0.944	8	85	367	10795	0.0941	0.034
DEL_1p36.33[0.91-1.51Mb]	HP:0011842	Abnormal skeletal morphology	5.55	1.38	16.6	4.82	0.00893	0.823	4	25	360	10855	0.16	0.0332
DEL_3q29[195.76-196.24Mb]	HP:0001999	Abnormal facial shape	223	2.82	14800	113	0.00899	0.403	1	2	48	10878	0.5	0.00441
DEL_8p23.2-p23.3[0.40-0.61Mb]	HP:0002518	Abnormal periventricular white matter morphology	223	2.82	14800	113	0.00899	0.403	1	2	48	10878	0.5	0.00441
DEL_1p36.33[0.91-1.51Mb]	HP:0000534	Abnormal eyebrow morphology	150	2.76	2000	145	0.00916	0.873	1	25	3	10855	0.04	0.000276
DEL_1p36.33[0.91-1.51Mb]	HP:0000769	Abnormality of the breast	150	2.76	2000	145	0.00916	0.873	1	25	3	10855	0.04	0.000276
DEL_1p36.33[0.91-1.51Mb]	HP:0000998	Hypertrichosis	150	2.76	2000	145	0.00916	0.873	1	25	3	10855	0.04	0.000276
DEL_1p36.33[0.91-1.51Mb]	HP:0001662	Bradycardia	150	2.76	2000	145	0.00916	0.873	1	25	3	10855	0.04	0.000276
DEL_1p36.33[0.91-1.51Mb]	HP:0001699	Sudden death	150	2.76	2000	145	0.00916	0.873	1	25	3	10855	0.04	0.000276
DEL_1p36.33[0.91-1.51Mb]	HP:0002013	Vomiting	150	2.76	2000	145	0.00916	0.873	1	25	3	10855	0.04	0.000276
DEL_1p36.33[0.91-1.51Mb]	HP:0002017	Nausea and vomiting	150	2.76	2000	145	0.00916	0.873	1	25	3	10855	0.04	0.000276
DEL_1p36.33[0.91-1.51Mb]	HP:0004328	Abnormal anterior eye segment morphology	150	2.76	2000	145	0.00916	0.873	1	25	3	10855	0.04	0.000276
DEL_1p36.33[0.91-1.51Mb]	HP:0008373	Puberty and gonadal disorders	150	2.76	2000	145	0.00916	0.873	1	25	3	10855	0.04	0.000276
DEL_1p36.33[0.91-1.51Mb]	HP:0031093	Abnormal breast morphology	150	2.76	2000	145	0.00916	0.873	1	25	3	10855	0.04	0.000276
DEL_1p36.33[0.91-1.51Mb]	HP:0033258	Sudden unexpected death in epilepsy	150	2.76	2000	145	0.00916	0.873	1	25	3	10855	0.04	0.000276
DEL_1p36.33[0.91-1.51Mb]	HP:0040006	Mortality/Aging	150	2.76	2000	145	0.00916	0.873	1	25	3	10855	0.04	0.000276
DEL_15q11.2[22.74-23.28Mb]	HP:0032678	Eyelid myoclonia seizure	7.5	1.47	23.9	7.16	0.00917	0.88	3	56	81	10824	0.0536	0.00748
DEL_15q13.2-q13.3[31.06-32.51Mb]	HP:0007359	Focal-onset seizure	0.333	0.128	0.813	0.583	0.00924	0.865	9	24	6982	10856	0.375	0.643
DEL_1p36.33[2.02-2.49Mb]	HP:0001762	Talipes equinovarus	134	2.7	1270	128	0.00934	0.795	1	17	5	10863	0.0588	0.00046
DEL_1p36.33[2.02-2.49Mb]	HP:0001883	Talipes	134	2.7	1270	128	0.00934	0.795	1	17	5	10863	0.0588	0.00046
DEL_1p36.33[2.02-2.49Mb]	HP:0005656	Positional foot deformity	134	2.7	1270	128	0.00934	0.795	1	17	5	10863	0.0588	0.00046
DUP_22q11.21[18.99-19.37Mb]	HP:0025163	Abnormality of optic chiasm morphology	209	2.65	14000	208	0.00954	0.936	1	52	1	10828	0.0192	9.24e-05
DEL_1p36.33[0.91-1.51Mb]	HP:0040195	Decreased head circumference	7.61	1.45	25.6	6.82	0.00962	0.873	3	25	191	10855	0.12	0.0176
DEL_15q12-q13.1[27.93-28.23Mb]	HP:0011446	Abnormality of higher mental function	18.5	1.48	964	5.37	0.00979	0.556	3	4	1519	10876	0.75	0.14
DUP_20q13.33[62.00-62.35Mb]	HP:0004944	Dilatation of the cerebral artery	122	2.55	1030	110	0.00989	0.709	1	9	11	10871	0.111	0.00101
DEL_1p36.33[0.91-1.51Mb]	HP:0000924	Abnormality of the skeletal system	5.38	1.34	16.1	4.68	0.0099	0.875	4	25	371	10855	0.16	0.0342
DEL_15q11.2[22.74-23.28Mb]	HP:0011185	EEG with focal epileptiform discharges	0.471	0.246	0.861	0.622	0.0102	0.887	16	56	4971	10824	0.286	0.459
DEL_22q11.21[20.65-21.54Mb]	HP:0025190	Bilateral tonic-clonic seizure with generalized onset	9.48	1.36	105	3.83	0.0103	0.635	4	6	1894	10874	0.667	0.174
DEL_22q11.21[18.99-19.50Mb]	HP:0000717	Autism	120	2.46	1120	113	0.0103	0.823	1	16	6	10864	0.0625	0.000552
DUP_19p13.3[1.04-1.34Mb]	HP:0000479	Abnormal retinal morphology	133	2.46	1730	129	0.0103	0.906	1	28	3	10852	0.0357	0.000276
DEL_2p21-p16.3[47.50-47.85Mb]	HP:0100308	Cerebral cortical hemiatrophy	14.8	1.6	66.4	14.5	0.0105	0.767	2	114	13	10766	0.0175	0.00121
DEL_1p36.33[0.91-1.51Mb]	HP:0025031	Abnormality of the digestive system	14.2	1.59	59.4	13.2	0.0105	0.88	2	25	66	10855	0.08	0.00608
DEL_2p21-p16.3[47.50-47.85Mb]	HP:0030190	Oral motor hypotonia	Inf	2.42	Inf	Inf	0.0105	0.979	1	114	0	10766	0.00877	0
DEL_2p21-p16.3[47.50-47.85Mb]	HP:0033848	Receptive aphasia	Inf	2.42	Inf	Inf	0.0105	0.979	1	114	0	10766	0.00877	0
DEL_15q12-q13.1[27.93-28.23Mb]	HP:0011400	Abnormal CNS myelination	128	2.38	1520	97.1	0.0106	0.575	1	4	28	10876	0.25	0.00257
DEL_15q12-q13.1[27.93-28.23Mb]	HP:0012447	Abnormal myelination	128	2.38	1520	97.1	0.0106	0.575	1	4	28	10876	0.25	0.00257
DUP_20q13.33[62.00-62.35Mb]	HP:0002617	Vascular dilatation	112	2.36	975	101	0.0107	0.725	1	9	12	10871	0.111	0.0011
DUP_17q12[34.75-35.51Mb]	HP:0025190	Bilateral tonic-clonic seizure with generalized onset	5.93	1.27	29.9	3.19	0.0109	0.728	5	9	1893	10871	0.556	0.174
DEL_1p36.33[2.02-2.49Mb]	HP:0011675	Arrhythmia	112	2.32	989	106	0.0109	0.827	1	17	6	10863	0.0588	0.000552
DEL_1p36.33[2.02-2.49Mb]	HP:0012718	Morphological abnormality of the gastrointestinal tract	112	2.32	989	106	0.0109	0.827	1	17	6	10863	0.0588	0.000552
DEL_1p36.33[2.02-2.49Mb]	HP:0025033	Abnormality of digestive system morphology	112	2.32	989	106	0.0109	0.827	1	17	6	10863	0.0588	0.000552
DEL_1p36.33[2.02-2.49Mb]	HP:0030956	Abnormality of cardiovascular system electrophysiology	112	2.32	989	106	0.0109	0.827	1	17	6	10863	0.0588	0.000552
DEL_1p36.33[2.02-2.49Mb]	HP:0032815	Neonatal electro-clinical myoclonic seizure	112	2.32	989	106	0.0109	0.827	1	17	6	10863	0.0588	0.000552
DEL_1p36.33[0.91-1.51Mb]	HP:0200134	Epileptic encephalopathy	3.17	1.18	7.76	2.47	0.0111	0.882	8	25	1404	10855	0.32	0.129
DEL_15q12-q13.1[27.93-28.23Mb]	HP:0031169	Postterm pregnancy	119	2.22	1520	90.6	0.0113	0.592	1	4	30	10876	0.25	0.00276
DEL_1p36.33[0.91-1.51Mb]	HP:0001298	Encephalopathy	3.15	1.17	7.72	2.46	0.0114	0.883	8	25	1410	10855	0.32	0.13
DEL_1p36.33[0.91-1.51Mb]	HP:0000490	Deeply set eye	112	2.2	1190	109	0.0114	0.905	1	25	4	10855	0.04	0.000368
DEL_8p23.2-p23.3[0.40-0.61Mb]	HP:0002352	Leukoencephalopathy	173	2.19	11900	87.7	0.0115	0.432	1	2	62	10878	0.5	0.0057
DEL_16p11.2[29.56-30.19Mb]	HP:0025100	Abnormal hippocampus morphology	6.19	1.28	26.2	4.12	0.0116	0.756	4	10	1056	10870	0.4	0.0971
DEL_1p36.33[0.91-1.51Mb]	HP:0001574	Abnormality of the integument	13.4	1.5	55.9	12.4	0.0117	0.906	2	25	70	10855	0.08	0.00645
DUP_15q11.2-q13.3[24.75-25.08Mb]	HP:0000708	Behavioral abnormality	3.13	1.18	7.11	2.8	0.0118	0.924	7	46	588	10834	0.152	0.0543
DEL_17q21.31[41.08-41.45Mb]	HP:0002597	Abnormality of the vasculature	2.79	1.15	5.83	2.62	0.012	0.957	8	85	388	10795	0.0941	0.0359
DEL_22q11.21[19.67-19.96Mb]	HP:0009592	Astrocytoma	103	2.09	948	86.3	0.0121	0.653	1	6	21	10874	0.167	0.00193
DEL_22q11.21[19.67-19.96Mb]	HP:0100707	Abnormal astrocyte morphology	103	2.09	948	86.3	0.0121	0.653	1	6	21	10874	0.167	0.00193
DEL_8p23.2-p23.3[3.04-3.78Mb]	HP:0007018	Attention deficit hyperactivity disorder	97.9	2.09	792	89.8	0.0121	0.794	1	11	11	10869	0.0909	0.00101
DUP_20q13.33[62.00-62.35Mb]	HP:0009145	Abnormal cerebral artery morphology	96.2	2.04	790	86.3	0.0123	0.752	1	9	14	10871	0.111	0.00129
DEL_1p36.33[2.02-2.49Mb]	HP:0010850	EEG with spike-wave complexes	3.47	1.16	10.2	2.31	0.0123	0.85	8	17	2213	10863	0.471	0.204
DEL_2p21-p16.3[47.50-47.85Mb]	HP:0007334	Bilateral tonic-clonic seizure with focal onset	0.547	0.323	0.887	0.63	0.0124	0.983	21	114	3147	10766	0.184	0.292
DEL_2p21-p16.3[47.50-47.85Mb]	HP:0011203	EEG with abnormally slow frequencies	0.274	0.0556	0.825	0.293	0.0125	0.983	3	114	966	10766	0.0263	0.0897
DUP_15q11.2-q13.3[24.75-25.08Mb]	HP:0002421	Poor head control	119	2	2360	118	0.0126	0.961	1	46	2	10834	0.0217	0.000185
DUP_15q11.2-q13.3[24.75-25.08Mb]	HP:0100807	Long fingers	119	2	2360	118	0.0126	0.961	1	46	2	10834	0.0217	0.000185
DUP_22q11.21[18.99-19.37Mb]	HP:0001321	Cerebellar hypoplasia	12.7	1.44	51.8	12.2	0.0127	0.947	2	52	34	10828	0.0385	0.00314
DEL_16p11.2[29.56-30.19Mb]	HP:0000486	Strabismus	92.1	1.97	757	83.6	0.0128	0.776	1	10	13	10870	0.1	0.0012
DEL_16p11.2[29.56-30.19Mb]	HP:0000549	Abnormal conjugate eye movement	92.1	1.97	757	83.6	0.0128	0.776	1	10	13	10870	0.1	0.0012
DUP_19p13.3[1.04-1.34Mb]	HP:0012504	Abnormal size of pituitary gland	99.9	1.97	1030	96.9	0.0128	0.93	1	28	4	10852	0.0357	0.000369
DEL_1q44[245.29-245.86Mb]	HP:0001048	Cavernous hemangioma	Inf	1.97	Inf	78.3	0.0129	0.326	1	1	139	10879	1	0.0128
DEL_1q44[245.29-245.86Mb]	HP:0033522	Cerebral cavernous malformation	Inf	1.97	Inf	78.3	0.0129	0.326	1	1	139	10879	1	0.0128
DEL_1p36.33[0.91-1.51Mb]	HP:0000234	Abnormality of the head	4.96	1.23	14.8	4.33	0.0129	0.909	4	25	401	10855	0.16	0.0369
DUP_22q11.21[18.99-19.37Mb]	HP:0002500	Abnormal cerebral white matter morphology	3.37	1.17	7.98	3.1	0.0129	0.947	6	52	403	10828	0.115	0.0372
DEL_1p36.33[0.91-1.51Mb]	HP:0000152	Abnormality of head or neck	4.94	1.23	14.7	4.31	0.0131	0.909	4	25	403	10855	0.16	0.0371
DUP_20q13.33[62.00-62.35Mb]	HP:0011004	Abnormal systemic arterial morphology	89.6	1.91	748	80.5	0.0132	0.768	1	9	15	10871	0.111	0.00138
DEL_16p11.2[29.56-30.19Mb]	HP:0007343	Abnormal morphology of the limbic system	5.95	1.23	25.1	3.97	0.0132	0.777	4	10	1095	10870	0.4	0.101
DUP_22q11.21[20.02-21.54Mb]	HP:0032663	Focal motor status epilepticus	89.6	1.91	748	84.9	0.0132	0.852	1	16	8	10864	0.0625	0.000736
DEL_1q44[245.29-245.86Mb]	HP:0001028	Hemangioma	Inf	1.9	Inf	75.5	0.0133	0.326	1	1	144	10879	1	0.0132
DEL_1q44[245.29-245.86Mb]	HP:0100742	Vascular neoplasm	Inf	1.9	Inf	75.5	0.0133	0.326	1	1	144	10879	1	0.0132
DEL_8p23.2-p23.3[4.81-5.47Mb]	HP:0000752	Hyperactivity	89.9	1.87	783	77.7	0.0134	0.709	1	7	20	10873	0.143	0.00184
DUP_22q11.21[18.99-19.37Mb]	HP:0007360	Aplasia/Hypoplasia of the cerebellum	12.3	1.4	50.3	11.9	0.0134	0.95	2	52	35	10828	0.0385	0.00323
DEL_1p36.33[0.91-1.51Mb]	HP:0001762	Talipes equinovarus	89.9	1.84	855	86.8	0.0137	0.921	1	25	5	10855	0.04	0.000461
DEL_1p36.33[0.91-1.51Mb]	HP:0001883	Talipes	89.9	1.84	855	86.8	0.0137	0.921	1	25	5	10855	0.04	0.000461
DEL_1p36.33[0.91-1.51Mb]	HP:0005656	Positional foot deformity	89.9	1.84	855	86.8	0.0137	0.921	1	25	5	10855	0.04	0.000461
DEL_1p36.33[2.02-2.49Mb]	HP:0011203	EEG with abnormally slow frequencies	4.28	1.18	13.1	3.31	0.0138	0.87	5	17	964	10863	0.294	0.0887
DEL_15q13.2-q13.3[31.06-32.51Mb]	HP:0033717	EEG with temporal epileptiform discharges	0.192	0.0219	0.782	0.259	0.0139	0.914	2	24	3487	10856	0.0833	0.321
DEL_1p36.33[2.02-2.49Mb]	HP:0000316	Hypertelorism	84.3	1.8	708	79.9	0.014	0.881	1	17	8	10863	0.0588	0.000736
DEL_16p12.2[21.88-22.50Mb]	HP:0007099	Chiari type I malformation	81.8	1.77	645	76	0.0143	0.851	1	13	11	10867	0.0769	0.00101
DUP_22q11.21[18.99-19.37Mb]	HP:0030081	Punctate periventricular T2 hyperintense foci	106	1.76	2100	104	0.0143	0.952	1	52	2	10828	0.0192	0.000185
DEL_1p36.33[2.02-2.49Mb]	HP:0033127	Abnormality of the musculoskeletal system	5.03	1.19	16.3	4.08	0.0145	0.883	4	17	626	10863	0.235	0.0576
DEL_2p21-p16.3[47.50-47.85Mb]	HP:0010843	EEG with focal slow activity	0.143	0.0036	0.818	0.151	0.0147	0.986	1	114	626	10766	0.00877	0.0581
DEL_22q11.21[18.99-19.50Mb]	HP:0002118	Abnormal cerebral ventricle morphology	12.2	1.33	53.8	10.8	0.0148	0.879	2	16	126	10864	0.125	0.0116
DEL_17q21.31[41.08-41.45Mb]	HP:0002084	Encephalocele	11.8	1.32	49.3	11.5	0.0149	0.969	2	85	22	10795	0.0235	0.00204
DEL_17q21.31[41.08-41.45Mb]	HP:0011815	Cephalocele	11.8	1.32	49.3	11.5	0.0149	0.969	2	85	22	10795	0.0235	0.00204
DEL_2p21-p16.3[47.50-47.85Mb]	HP:0011793	Neoplasm by anatomical site	2.36	1.09	4.55	2.24	0.0151	0.987	10	114	422	10766	0.0877	0.0392
DUP_9q34.3[139.89-140.12Mb]	HP:0011198	EEG with generalized epileptiform discharges	0.126	0.00299	0.831	0.185	0.0152	0.871	1	15	3923	10865	0.0667	0.361
DEL_1p36.33[2.02-2.49Mb]	HP:0000929	Abnormal skull morphology	6.61	1.21	23.8	5.62	0.0153	0.885	3	17	341	10863	0.176	0.0314
DEL_15q13.2-q13.3[31.06-32.51Mb]	HP:0011342	Mild global developmental delay	78	1.64	697	75.4	0.0153	0.931	1	24	6	10856	0.0417	0.000553
DEL_15q11.2[22.74-23.28Mb]	HP:0012434	Delayed social development	97.8	1.64	1930	96.6	0.0154	0.962	1	56	2	10824	0.0179	0.000185
DEL_15q11.2[22.74-23.28Mb]	HP:0030048	Colpocephaly	97.8	1.64	1930	96.6	0.0154	0.962	1	56	2	10824	0.0179	0.000185
DEL_1p36.33[2.02-2.49Mb]	HP:0011362	Abnormal hair quantity	74.8	1.62	597	71	0.0155	0.895	1	17	9	10863	0.0588	0.000829
DUP_22q11.21[18.99-19.37Mb]	HP:0010993	Abnormality of the cerebral subcortex	3.22	1.12	7.63	2.97	0.0156	0.978	6	52	421	10828	0.115	0.0389
DUP_22q11.21[20.02-21.54Mb]	HP:0007359	Focal-onset seizure	8.36	1.29	352	1.46	0.0157	0.881	15	16	6976	10864	0.938	0.642
DEL_1p36.33[0.91-1.51Mb]	HP:0011675	Arrhythmia	74.9	1.57	644	72.4	0.016	0.927	1	25	6	10855	0.04	0.000553
DEL_1p36.33[0.91-1.51Mb]	HP:0012718	Morphological abnormality of the gastrointestinal tract	74.9	1.57	644	72.4	0.016	0.927	1	25	6	10855	0.04	0.000553
DEL_1p36.33[0.91-1.51Mb]	HP:0025033	Abnormality of digestive system morphology	74.9	1.57	644	72.4	0.016	0.927	1	25	6	10855	0.04	0.000553
DEL_1p36.33[0.91-1.51Mb]	HP:0030956	Abnormality of cardiovascular system electrophysiology	74.9	1.57	644	72.4	0.016	0.927	1	25	6	10855	0.04	0.000553
DEL_1p36.33[0.91-1.51Mb]	HP:0032815	Neonatal electro-clinical myoclonic seizure	74.9	1.57	644	72.4	0.016	0.927	1	25	6	10855	0.04	0.000553
DEL_3q29[195.76-196.24Mb]	HP:0001337	Tremor	123	1.56	8810	62.5	0.0161	0.47	1	2	87	10878	0.5	0.008
DUP_22q11.21[20.02-21.54Mb]	HP:0032180	Abnormal circulating metabolite concentration	71.9	1.56	567	67.9	0.0161	0.889	1	16	10	10864	0.0625	0.00092
DEL_1p36.33[2.02-2.49Mb]	HP:0011097	Epileptic spasm	4.86	1.15	15.8	3.95	0.0162	0.897	4	17	647	10863	0.235	0.0596
DEL_17q21.31[41.08-41.45Mb]	HP:0001626	Abnormality of the cardiovascular system	2.63	1.09	5.5	2.48	0.0162	0.991	8	85	410	10795	0.0941	0.038
DEL_15q11.2[22.74-23.28Mb]	HP:0002121	Generalized non-motor (absence) seizure	2.1	1.1	3.85	1.79	0.0164	0.983	16	56	1731	10824	0.286	0.16
DUP_16p13.3[0.60-0.89Mb]	HP:0031951	Nocturnal seizures	11.1	1.25	45.1	10.4	0.0165	0.954	2	32	65	10848	0.0625	0.00599
DEL_1p36.33[2.02-2.49Mb]	HP:0009121	Abnormal axial skeleton morphology	6.4	1.17	23.1	5.45	0.0167	0.899	3	17	352	10863	0.176	0.0324
DEL_1p36.33[0.91-1.51Mb]	HP:0001622	Premature birth	11	1.24	45.7	10.2	0.0168	0.939	2	25	85	10855	0.08	0.00783
DUP_15q11.2-q13.3[24.75-25.08Mb]	HP:0000429	Abnormality of the nasal alae	79.7	1.5	1000	78.5	0.0168	0.983	1	46	3	10834	0.0217	0.000277
DUP_15q11.2-q13.3[24.75-25.08Mb]	HP:0000431	Wide nasal bridge	79.7	1.5	1000	78.5	0.0168	0.983	1	46	3	10834	0.0217	0.000277
DUP_15q11.2-q13.3[24.75-25.08Mb]	HP:0000463	Anteverted nares	79.7	1.5	1000	78.5	0.0168	0.983	1	46	3	10834	0.0217	0.000277
DUP_15q11.2-q13.3[24.75-25.08Mb]	HP:0005288	Abnormality of the nares	79.7	1.5	1000	78.5	0.0168	0.983	1	46	3	10834	0.0217	0.000277
DUP_15q11.2-q13.3[24.75-25.08Mb]	HP:0007034	Generalized hyperreflexia	79.7	1.5	1000	78.5	0.0168	0.983	1	46	3	10834	0.0217	0.000277
DEL_2p21-p16.3[47.50-47.85Mb]	HP:0100659	Abnormal cerebral vascular morphology	2.44	1.07	4.85	2.32	0.0168	0.988	9	114	366	10766	0.0789	0.034
DEL_1p36.33[2.02-2.49Mb]	HP:0010845	EEG with generalized slow activity	6.34	1.16	22.9	5.4	0.017	0.899	3	17	355	10863	0.176	0.0327
DEL_8p23.2-p23.3[4.81-5.47Mb]	HP:0000736	Short attention span	69.2	1.46	595	59.7	0.0172	0.778	1	7	26	10873	0.143	0.00239
DEL_22q11.21[19.67-19.96Mb]	HP:0011154	Focal autonomic seizure	69.6	1.43	636	58.5	0.0175	0.762	1	6	31	10874	0.167	0.00285
DEL_22q11.21[20.65-21.54Mb]	HP:0011154	Focal autonomic seizure	69.6	1.43	636	58.5	0.0175	0.762	1	6	31	10874	0.167	0.00285
DEL_22q11.21[18.99-19.50Mb]	HP:0004944	Dilatation of the cerebral artery	65.5	1.43	505	61.7	0.0175	0.907	1	16	11	10864	0.0625	0.00101
DEL_1p36.33[2.02-2.49Mb]	HP:0011842	Abnormal skeletal morphology	6.23	1.14	22.5	5.31	0.0178	0.905	3	17	361	10863	0.176	0.0332
DEL_15q12-q13.1[27.93-28.23Mb]	HP:0002518	Abnormal periventricular white matter morphology	74.8	1.4	933	56.6	0.0179	0.677	1	4	48	10876	0.25	0.00441
DEL_22q11.21[20.65-21.54Mb]	HP:0010850	EEG with spike-wave complexes	7.81	1.12	86.5	3.27	0.0182	0.771	4	6	2217	10874	0.667	0.204
DEL_1p36.33[2.02-2.49Mb]	HP:0000078	Abnormality of the genital system	61.4	1.35	470	58.1	0.0186	0.919	1	17	11	10863	0.0588	0.00101
DEL_1p36.33[2.02-2.49Mb]	HP:0001357	Plagiocephaly	61.4	1.35	470	58.1	0.0186	0.919	1	17	11	10863	0.0588	0.00101
DEL_1p36.33[2.02-2.49Mb]	HP:0004944	Dilatation of the cerebral artery	61.4	1.35	470	58.1	0.0186	0.919	1	17	11	10863	0.0588	0.00101
DEL_1p36.33[0.91-1.51Mb]	HP:0001263	Global developmental delay	4.4	1.09	13.1	3.86	0.0189	0.949	4	25	450	10855	0.16	0.0415
DEL_22q11.21[18.99-19.50Mb]	HP:0002617	Vascular dilatation	60	1.32	456	56.6	0.019	0.921	1	16	12	10864	0.0625	0.0011
DUP_22q11.21[18.99-19.37Mb]	HP:0012847	Epilepsia partialis continua	70.4	1.32	880	69.4	0.019	0.99	1	52	3	10828	0.0192	0.000277
DEL_1p36.33[2.02-2.49Mb]	HP:0000924	Abnormality of the skeletal system	6.04	1.11	21.8	5.15	0.0193	0.924	3	17	372	10863	0.176	0.0342
DEL_8p23.2-p23.3[4.81-5.47Mb]	HP:0011149	Absence seizure with eyelid myoclonia	60	1.27	516	51.8	0.0198	0.813	1	7	30	10873	0.143	0.00276
DEL_1p36.33[2.02-2.49Mb]	HP:0001595	Abnormal hair morphology	56.3	1.25	425	53.2	0.0201	0.935	1	17	12	10863	0.0588	0.0011
DEL_1p36.33[2.02-2.49Mb]	HP:0002617	Vascular dilatation	56.3	1.25	425	53.2	0.0201	0.935	1	17	12	10863	0.0588	0.0011
DEL_1p36.33[2.02-2.49Mb]	HP:0005105	Abnormal nasal morphology	56.3	1.25	425	53.2	0.0201	0.935	1	17	12	10863	0.0588	0.0011
DUP_22q11.21[20.02-21.54Mb]	HP:0002066	Gait ataxia	55.4	1.23	416	52.2	0.0204	0.926	1	16	13	10864	0.0625	0.0012
DUP_22q11.21[20.02-21.54Mb]	HP:0011099	Spastic hemiparesis	55.4	1.23	416	52.2	0.0204	0.926	1	16	13	10864	0.0625	0.0012
DEL_15q11.2[22.74-23.28Mb]	HP:0007109	Periventricular cysts	65.3	1.23	830	64.4	0.0204	0.993	1	56	3	10824	0.0179	0.000277
DEL_1p36.33[0.91-1.51Mb]	HP:0000316	Hypertelorism	56.3	1.22	447	54.3	0.0205	0.959	1	25	8	10855	0.04	0.000737
DEL_1p36.33[0.91-1.51Mb]	HP:0000240	Abnormality of skull size	5.67	1.08	19	5.11	0.0206	0.959	3	25	255	10855	0.12	0.0235
DEL_3q29[195.76-196.24Mb]	HP:0000271	Abnormality of the face	95.7	1.21	6990	48.6	0.0207	0.545	1	2	112	10878	0.5	0.0103
DEL_8p23.2-p23.3[0.40-0.61Mb]	HP:0010576	Intracranial cystic lesion	94.9	1.2	6930	48.1	0.0208	0.547	1	2	113	10878	0.5	0.0104
DEL_2p21-p16.3[47.50-47.85Mb]	HP:0002427	Expressive aphasia	94.9	1.2	6930	94.4	0.0208	0.991	1	114	1	10766	0.00877	9.29e-05
DEL_2p21-p16.3[47.50-47.85Mb]	HP:0011179	Beta-EEG	94.9	1.2	6930	94.4	0.0208	0.991	1	114	1	10766	0.00877	9.29e-05
DEL_8p23.2-p23.3[0.40-0.61Mb]	HP:0030724	Central nervous system cyst	94	1.19	6880	47.7	0.021	0.547	1	2	114	10878	0.5	0.0105
DEL_8p23.2-p23.3[3.04-3.78Mb]	HP:0000752	Hyperactivity	54	1.19	413	49.4	0.021	0.869	1	11	20	10869	0.0909	0.00184
DUP_15q11.2-q13.3[24.75-25.08Mb]	HP:0000494	Downslanted palpebral fissures	59.9	1.2	631	58.9	0.021	0.99	1	46	4	10834	0.0217	0.000369
DEL_22q11.21[20.65-21.54Mb]	HP:0002197	Generalized-onset seizure	9.38	1.05	443	2.4	0.0217	0.794	5	6	3781	10874	0.833	0.348
DEL_1p36.33[2.02-2.49Mb]	HP:0002066	Gait ataxia	52	1.16	387	49.2	0.0217	0.937	1	17	13	10863	0.0588	0.0012
DEL_1p36.33[2.02-2.49Mb]	HP:0011138	Abnormality of skin adnexa morphology	52	1.16	387	49.2	0.0217	0.937	1	17	13	10863	0.0588	0.0012
DEL_17q21.31[41.08-41.45Mb]	HP:0200134	Epileptic encephalopathy	0.329	0.0875	0.878	0.361	0.0217	0.994	4	85	1408	10795	0.0471	0.13
DEL_22q11.21[18.99-19.50Mb]	HP:0009145	Abnormal cerebral artery morphology	51.5	1.15	382	48.5	0.0218	0.928	1	16	14	10864	0.0625	0.00129
DEL_16p11.2[29.56-30.19Mb]	HP:0033668	Abnormal amygdala morphology	52.1	1.15	404	47.3	0.0219	0.858	1	10	23	10870	0.1	0.00212
DEL_15q13.2-q13.3[31.06-32.51Mb]	HP:0002194	Delayed gross motor development	52.1	1.15	404	50.3	0.0219	0.961	1	24	9	10856	0.0417	0.000829
DEL_17q21.31[41.08-41.45Mb]	HP:0001298	Encephalopathy	0.328	0.0871	0.874	0.359	0.0219	0.994	4	85	1414	10795	0.0471	0.131
DEL_16p12.2[21.88-22.50Mb]	HP:0025373	Interictal EEG abnormality	0.268	0.077	0.967	0.662	0.022	0.903	7	13	8837	10867	0.538	0.813
DUP_9q34.3[139.21-139.59Mb]	HP:0010847	EEG with spike-wave complexes (<2.5 Hz)	9.95	1.05	47.1	8.46	0.0227	0.892	2	12	214	10868	0.167	0.0197
DUP_22q11.21[18.99-19.37Mb]	HP:0007052	Multifocal cerebral white matter abnormalities	5.28	1.04	16.7	5.04	0.0227	0.992	3	52	124	10828	0.0577	0.0115
DEL_1p36.33[0.91-1.51Mb]	HP:0011362	Abnormal hair quantity	50	1.1	386	48.2	0.0228	0.965	1	25	9	10855	0.04	0.000829
DEL_15q12-q13.1[27.93-28.23Mb]	HP:0002352	Leukoencephalopathy	57.9	1.09	721	43.9	0.023	0.719	1	4	62	10876	0.25	0.0057
DEL_1p36.33[2.02-2.49Mb]	HP:0009145	Abnormal cerebral artery morphology	48.2	1.08	356	45.6	0.0232	0.945	1	17	14	10863	0.0588	0.00129
DEL_22q11.21[18.99-19.50Mb]	HP:0011004	Abnormal systemic arterial morphology	48	1.07	354	45.3	0.0233	0.939	1	16	15	10864	0.0625	0.00138
DEL_17q21.31[41.08-41.45Mb]	HP:0002355	Difficulty walking	63.9	1.08	1240	63.5	0.0233	0.998	1	85	2	10795	0.0118	0.000185
DEL_17q21.31[41.08-41.45Mb]	HP:0004302	Functional motor deficit	63.9	1.08	1240	63.5	0.0233	0.998	1	85	2	10795	0.0118	0.000185
DEL_1p36.33[2.02-2.49Mb]	HP:0000234	Abnormality of the head	5.57	1.02	20.1	4.77	0.0236	0.945	3	17	402	10863	0.176	0.037
DUP_20q13.33[62.00-62.35Mb]	HP:0007256	Abnormal pyramidal sign	48.2	1.05	380	43.1	0.0237	0.873	1	9	28	10871	0.111	0.00258
DEL_16p12.2[21.88-22.50Mb]	HP:0011182	Interictal epileptiform activity	0.273	0.0786	0.986	0.665	0.0237	0.909	7	13	8804	10867	0.538	0.81
DUP_22q11.21[18.99-19.37Mb]	HP:0003324	Generalized muscle weakness	52.8	1.06	538	52.1	0.0237	0.994	1	52	4	10828	0.0192	0.000369
DUP_17q12[34.75-35.51Mb]	HP:0002123	Generalized myoclonic seizure	5.13	1.02	23.9	3.3	0.0238	0.874	4	9	1466	10871	0.444	0.135
DEL_1p36.33[2.02-2.49Mb]	HP:0000152	Abnormality of head or neck	5.55	1.02	20	4.75	0.0239	0.945	3	17	404	10863	0.176	0.0372
DEL_22q11.21[19.67-19.96Mb]	HP:0009733	Glioma	50.2	1.04	460	42.1	0.024	0.808	1	6	43	10874	0.167	0.00395
DUP_9q34.3[139.21-139.59Mb]	HP:0000733	Stereotypy	46.7	1.04	349	43.1	0.024	0.895	1	12	21	10868	0.0833	0.00193
DEL_15q13.2-q13.3[31.06-32.51Mb]	HP:0002075	Dysdiadochokinesis	46.9	1.04	355	45.2	0.024	0.965	1	24	10	10856	0.0417	0.000921
DEL_22q11.21[20.65-21.54Mb]	HP:0007359	Focal-onset seizure	0.111	0.00235	0.994	0.259	0.0245	0.808	1	6	6990	10874	0.167	0.643
DUP_20q13.33[62.00-62.35Mb]	HP:0001347	Hyperreflexia	46.5	1.02	366	41.7	0.0246	0.875	1	9	29	10871	0.111	0.00267
DEL_22q11.21[18.99-19.50Mb]	HP:0011211	EEG with photoparoxysmal response grade I	45	1.01	329	42.4	0.0247	0.941	1	16	16	10864	0.0625	0.00147
DEL_1p36.33[2.02-2.49Mb]	HP:0000119	Abnormality of the genitourinary system	45	1.01	329	42.6	0.0247	0.95	1	17	15	10863	0.0588	0.00138
DEL_1p36.33[2.02-2.49Mb]	HP:0001319	Neonatal hypotonia	45	1.01	329	42.6	0.0247	0.95	1	17	15	10863	0.0588	0.00138
DEL_1p36.33[2.02-2.49Mb]	HP:0011004	Abnormal systemic arterial morphology	45	1.01	329	42.6	0.0247	0.95	1	17	15	10863	0.0588	0.00138
DEL_1p36.33[2.02-2.49Mb]	HP:0012337	Abnormal homeostasis	45	1.01	329	42.6	0.0247	0.95	1	17	15	10863	0.0588	0.00138
DEL_2p21-p16.3[47.50-47.85Mb]	HP:0001249	Intellectual disability	0.429	0.168	0.917	0.464	0.0248	0.999	7	114	1425	10766	0.0614	0.132
DEL_2p21-p16.3[47.50-47.85Mb]	HP:0002664	Neoplasm	2.35	1.09	4.54	2.23	0.0249	0.999	10	114	423	10766	0.0877	0.0393
DEL_1p36.33[2.02-2.49Mb]	HP:0032677	Generalized-onset motor seizure	3.06	1.05	9.11	1.97	0.025	0.951	9	17	2922	10863	0.529	0.269
DEL_1p36.33[0.91-1.51Mb]	HP:0010978	Abnormality of immune system physiology	45	1	339	43.4	0.025	0.968	1	25	10	10855	0.04	0.000921
DEL_22q11.21[19.67-19.96Mb]	HP:0100836	Malignant neoplasm of the central nervous system	47.9	0.996	439	40.3	0.0251	0.814	1	6	45	10874	0.167	0.00414
DUP_17q12[34.75-35.51Mb]	HP:0032794	Myoclonic seizure	5.04	0.999	23.4	3.24	0.0251	0.876	4	9	1489	10871	0.444	0.137
DUP_15q11.2-q13.3[24.75-25.08Mb]	HP:0000758	Impaired use of nonverbal behaviors	47.9	0.996	439	47.1	0.0251	0.993	1	46	5	10834	0.0217	0.000462
DUP_15q11.2-q13.3[24.75-25.08Mb]	HP:0000817	Poor eye contact	47.9	0.996	439	47.1	0.0251	0.993	1	46	5	10834	0.0217	0.000462
DUP_15q11.2-q13.3[24.75-25.08Mb]	HP:0000821	Hypothyroidism	47.9	0.996	439	47.1	0.0251	0.993	1	46	5	10834	0.0217	0.000462
DEL_22q11.21[20.65-21.54Mb]	HP:0011198	EEG with generalized epileptiform discharges	8.87	0.992	419	2.31	0.0256	0.823	5	6	3919	10874	0.833	0.36
DEL_1p36.33[2.02-2.49Mb]	HP:0001626	Abnormality of the cardiovascular system	5.39	0.99	19.4	4.62	0.0256	0.951	3	17	415	10863	0.176	0.0382
DUP_16p13.3[0.60-0.89Mb]	HP:0002514	Cerebral calcification	43.5	0.955	342	42.4	0.0262	0.984	1	32	8	10848	0.0312	0.000737
DUP_16p13.3[0.60-0.89Mb]	HP:0012680	Abnormality of the pineal gland	43.5	0.955	342	42.4	0.0262	0.984	1	32	8	10848	0.0312	0.000737
DUP_16p13.3[0.60-0.89Mb]	HP:0012681	Abnormal pineal morphology	43.5	0.955	342	42.4	0.0262	0.984	1	32	8	10848	0.0312	0.000737
DUP_16p13.3[0.60-0.89Mb]	HP:0012683	Pineal cyst	43.5	0.955	342	42.4	0.0262	0.984	1	32	8	10848	0.0312	0.000737
DEL_1p36.33[2.02-2.49Mb]	HP:0001285	Spastic tetraparesis	42.2	0.952	306	39.9	0.0263	0.956	1	17	16	10863	0.0588	0.00147
DEL_1p36.33[2.02-2.49Mb]	HP:0100886	Abnormality of globe location	42.2	0.952	306	39.9	0.0263	0.956	1	17	16	10863	0.0588	0.00147
DUP_22q11.21[18.99-19.37Mb]	HP:0002079	Hypoplasia of the corpus callosum	8.45	0.97	33.7	8.17	0.0264	0.995	2	52	51	10828	0.0385	0.00471
DUP_9q34.3[139.89-140.12Mb]	HP:0002197	Generalized-onset seizure	0.134	0.00316	0.879	0.191	0.0265	0.936	1	15	3785	10865	0.0667	0.348
DEL_8p23.2-p23.3[3.04-3.78Mb]	HP:0000736	Short attention span	41.6	0.926	311	38	0.027	0.912	1	11	26	10869	0.0909	0.00239
DEL_3q29[195.76-196.24Mb]	HP:0004305	Involuntary movements	72.3	0.917	5380	36.8	0.0272	0.6	1	2	148	10878	0.5	0.0136
DEL_1p36.33[0.91-1.51Mb]	HP:0000078	Abnormality of the genital system	41	0.917	302	39.5	0.0272	0.977	1	25	11	10855	0.04	0.00101
DEL_1p36.33[0.91-1.51Mb]	HP:0000478	Abnormality of the eye	8.34	0.942	34.4	7.75	0.0279	0.978	2	25	112	10855	0.08	0.0103
DEL_17q21.31[41.08-41.45Mb]	HP:0001288	Gait disturbance	8.1	0.926	32.7	7.94	0.0288	0.999	2	85	32	10795	0.0235	0.00296
DUP_16p13.3[0.60-0.89Mb]	HP:0010766	Ectopic calcification	38.7	0.859	293	37.7	0.029	0.988	1	32	9	10848	0.0312	0.00083
DUP_9q34.3[139.89-140.12Mb]	HP:0020219	Motor seizure	0.147	0.00349	0.969	0.204	0.0292	0.942	1	15	3547	10865	0.0667	0.326
DUP_15q11.2-q13.3[24.75-25.08Mb]	HP:0000422	Abnormal nasal bridge morphology	40	0.853	339	39.3	0.0292	0.996	1	46	6	10834	0.0217	0.000554
DUP_15q11.2-q13.3[24.75-25.08Mb]	HP:0000735	Impaired social interactions	40	0.853	339	39.3	0.0292	0.996	1	46	6	10834	0.0217	0.000554
DUP_15q11.2-q13.3[24.75-25.08Mb]	HP:0002926	Abnormality of thyroid physiology	40	0.853	339	39.3	0.0292	0.996	1	46	6	10834	0.0217	0.000554
DEL_2p21-p16.3[47.50-47.85Mb]	HP:0011446	Abnormality of higher mental function	0.461	0.194	0.945	0.499	0.0292	0.999	8	114	1514	10766	0.0702	0.141
DEL_8p23.2-p23.3[3.04-3.78Mb]	HP:0025190	Bilateral tonic-clonic seizure with generalized onset	3.95	0.953	15.6	2.61	0.0294	0.925	5	11	1893	10869	0.455	0.174
DEL_16p12.2[21.88-22.50Mb]	HP:0002308	Chiari malformation	37.5	0.846	272	34.8	0.0295	0.941	1	13	24	10867	0.0769	0.00221
DEL_22q11.21[18.99-19.50Mb]	HP:0010850	EEG with spike-wave complexes	3.04	0.96	9.18	2.15	0.0295	0.952	7	16	2214	10864	0.438	0.204
DEL_1p36.33[0.91-1.51Mb]	HP:0001595	Abnormal hair morphology	37.5	0.846	272	36.2	0.0295	0.978	1	25	12	10855	0.04	0.00111
DEL_1p36.33[0.91-1.51Mb]	HP:0002715	Abnormality of the immune system	37.5	0.846	272	36.2	0.0295	0.978	1	25	12	10855	0.04	0.00111
DEL_1p36.33[0.91-1.51Mb]	HP:0005105	Abnormal nasal morphology	37.5	0.846	272	36.2	0.0295	0.978	1	25	12	10855	0.04	0.00111
DUP_20q13.33[62.00-62.35Mb]	HP:0031826	Abnormal reflex	37.5	0.825	291	33.6	0.0302	0.9	1	9	36	10871	0.111	0.00331
DEL_16p12.2[21.88-22.50Mb]	HP:0000256	Macrocephaly	36.1	0.813	262	33.4	0.0306	0.945	1	13	25	10867	0.0769	0.0023
DEL_15q13.2-q13.3[31.06-32.51Mb]	HP:0011443	Abnormality of coordination	7.93	0.894	32.8	7.36	0.0306	0.981	2	24	123	10856	0.0833	0.0113
DEL_1p36.33[2.02-2.49Mb]	HP:0000315	Abnormality of the orbital region	35.6	0.809	254	33.6	0.0308	0.959	1	17	19	10863	0.0588	0.00175
DEL_1p36.33[2.02-2.49Mb]	HP:0011024	Abnormality of the gastrointestinal tract	35.6	0.809	254	33.6	0.0308	0.959	1	17	19	10863	0.0588	0.00175
DEL_1p36.33[2.02-2.49Mb]	HP:0030669	Abnormal ocular adnexa morphology	35.6	0.809	254	33.6	0.0308	0.959	1	17	19	10863	0.0588	0.00175
DEL_1p36.33[2.02-2.49Mb]	HP:0032039	Abnormality of the ocular adnexa	35.6	0.809	254	33.6	0.0308	0.959	1	17	19	10863	0.0588	0.00175
DEL_17q21.31[41.08-41.45Mb]	HP:0000716	Depression	42.7	0.806	543	42.3	0.0309	1	1	85	3	10795	0.0118	0.000278
DEL_17q21.31[41.08-41.45Mb]	HP:0002893	Pituitary adenoma	42.7	0.806	543	42.3	0.0309	1	1	85	3	10795	0.0118	0.000278
DEL_17q21.31[41.08-41.45Mb]	HP:0006888	Meningoencephalocele	42.7	0.806	543	42.3	0.0309	1	1	85	3	10795	0.0118	0.000278
DEL_17q21.31[41.08-41.45Mb]	HP:0011294	EEG with frontal sharp waves	42.7	0.806	543	42.3	0.0309	1	1	85	3	10795	0.0118	0.000278
DEL_17q21.31[41.08-41.45Mb]	HP:0011750	Neoplasm of the anterior pituitary	42.7	0.806	543	42.3	0.0309	1	1	85	3	10795	0.0118	0.000278
DEL_8p23.2-p23.3[4.81-5.47Mb]	HP:0002518	Abnormal periventricular white matter morphology	37.5	0.801	316	32.4	0.0311	0.877	1	7	48	10873	0.143	0.00441
DEL_2p21-p16.3[47.50-47.85Mb]	HP:0002355	Difficulty walking	47.5	0.8	913	47.2	0.0311	1	1	114	2	10766	0.00877	0.000186
DEL_2p21-p16.3[47.50-47.85Mb]	HP:0004302	Functional motor deficit	47.5	0.8	913	47.2	0.0311	1	1	114	2	10766	0.00877	0.000186
DUP_17q12[34.75-35.51Mb]	HP:0002384	Focal impaired awareness seizure	0	0	0.919	0	0.0314	0.908	0	9	3866	10871	0	0.356
DEL_1p36.33[2.02-2.49Mb]	HP:0001263	Global developmental delay	4.95	0.908	17.8	4.25	0.0317	0.96	3	17	451	10863	0.176	0.0415
DEL_1p36.33[0.91-1.51Mb]	HP:0002066	Gait ataxia	34.7	0.785	249	33.4	0.0317	0.983	1	25	13	10855	0.04	0.0012
DEL_1p36.33[0.91-1.51Mb]	HP:0011138	Abnormality of skin adnexa morphology	34.7	0.785	249	33.4	0.0317	0.983	1	25	13	10855	0.04	0.0012
DEL_22q11.21[18.99-19.50Mb]	HP:0009592	Astrocytoma	34.3	0.781	244	32.3	0.0319	0.954	1	16	21	10864	0.0625	0.00193
DEL_22q11.21[18.99-19.50Mb]	HP:0100707	Abnormal astrocyte morphology	34.3	0.781	244	32.3	0.0319	0.954	1	16	21	10864	0.0625	0.00193
DEL_17q21.31[41.08-41.45Mb]	HP:0032051	Focal cortical dysplasia type II	7.62	0.873	30.6	7.47	0.032	1	2	85	34	10795	0.0235	0.00315
DUP_22q11.21[20.02-21.54Mb]	HP:0001311	Abnormal nervous system electrophysiology	0.319	0.105	1.07	0.745	0.0324	0.958	10	16	9117	10864	0.625	0.839
DUP_22q11.21[20.02-21.54Mb]	HP:0002353	EEG abnormality	0.319	0.105	1.07	0.745	0.0324	0.958	10	16	9117	10864	0.625	0.839
DUP_22q11.21[20.02-21.54Mb]	HP:0030178	Abnormality of central nervous system electrophysiology	0.319	0.105	1.07	0.745	0.0324	0.958	10	16	9117	10864	0.625	0.839
DEL_22q11.21[19.67-19.96Mb]	HP:0033349	Seizure cluster	36.6	0.762	332	30.7	0.0326	0.856	1	6	59	10874	0.167	0.00543
DUP_15q11.2-q13.3[24.75-25.08Mb]	HP:0010818	Generalized tonic seizure	3.02	0.928	7.7	2.8	0.0327	0.996	5	46	420	10834	0.109	0.0388
DEL_1p36.33[2.02-2.49Mb]	HP:0007334	Bilateral tonic-clonic seizure with focal onset	0.152	0.00362	0.979	0.202	0.033	0.962	1	17	3167	10863	0.0588	0.292
DUP_22q11.21[18.99-19.37Mb]	HP:0011098	Speech apraxia	35.3	0.754	297	34.7	0.033	0.997	1	52	6	10828	0.0192	0.000554
DUP_22q11.21[18.99-19.37Mb]	HP:0012018	EEG with temporal focal spikes	35.3	0.754	297	34.7	0.033	0.997	1	52	6	10828	0.0192	0.000554
DEL_1p36.33[0.91-1.51Mb]	HP:0020174	Refractory drug response	2.44	1	5.78	1.8	0.0333	0.984	11	25	2647	10855	0.44	0.244
DUP_15q11.2-q13.3[24.75-25.08Mb]	HP:0000347	Micrognathia	34.3	0.746	276	33.6	0.0333	0.997	1	46	7	10834	0.0217	0.000646
DUP_15q11.2-q13.3[24.75-25.08Mb]	HP:0001167	Abnormality of finger	34.3	0.746	276	33.6	0.0333	0.997	1	46	7	10834	0.0217	0.000646
DUP_15q11.2-q13.3[24.75-25.08Mb]	HP:0009116	Aplasia/Hypoplasia involving bones of the skull	34.3	0.746	276	33.6	0.0333	0.997	1	46	7	10834	0.0217	0.000646
DUP_15q11.2-q13.3[24.75-25.08Mb]	HP:0009118	Aplasia/Hypoplasia of the mandible	34.3	0.746	276	33.6	0.0333	0.997	1	46	7	10834	0.0217	0.000646
DUP_15q11.2-q13.3[24.75-25.08Mb]	HP:0009122	Aplasia/hypoplasia affecting bones of the axial skeleton	34.3	0.746	276	33.6	0.0333	0.997	1	46	7	10834	0.0217	0.000646
DUP_15q11.2-q13.3[24.75-25.08Mb]	HP:0010862	Delayed fine motor development	34.3	0.746	276	33.6	0.0333	0.997	1	46	7	10834	0.0217	0.000646
DUP_15q11.2-q13.3[24.75-25.08Mb]	HP:0200006	Slanting of the palpebral fissure	34.3	0.746	276	33.6	0.0333	0.997	1	46	7	10834	0.0217	0.000646
DEL_15q12-q13.1[27.93-28.23Mb]	HP:0031475	Status epilepticus without prominent motor symptoms	39	0.736	495	29.6	0.0338	0.782	1	4	92	10876	0.25	0.00846
DEL_1p36.33[2.02-2.49Mb]	HP:0009592	Astrocytoma	32.2	0.735	226	30.4	0.0338	0.965	1	17	21	10863	0.0588	0.00193
DEL_1p36.33[2.02-2.49Mb]	HP:0100707	Abnormal astrocyte morphology	32.2	0.735	226	30.4	0.0338	0.965	1	17	21	10863	0.0588	0.00193
DEL_1q44[245.29-245.86Mb]	HP:0100659	Abnormal cerebral vascular morphology	Inf	0.718	Inf	29.1	0.0345	0.438	1	1	374	10879	1	0.0344
DEL_22q11.21[18.99-19.50Mb]	HP:0011805	Abnormal skeletal muscle morphology	31.3	0.716	220	29.5	0.0347	0.963	1	16	23	10864	0.0625	0.00212
DUP_22q11.21[20.02-21.54Mb]	HP:0006970	Periventricular leukomalacia	31.3	0.716	220	29.5	0.0347	0.963	1	16	23	10864	0.0625	0.00212
DUP_16p13.3[0.60-0.89Mb]	HP:0004944	Dilatation of the cerebral artery	31.7	0.716	231	30.8	0.0347	0.994	1	32	11	10848	0.0312	0.00101
DUP_16p13.3[0.60-0.89Mb]	HP:0007099	Chiari type I malformation	31.7	0.716	231	30.8	0.0347	0.994	1	32	11	10848	0.0312	0.00101
DEL_3q29[195.76-196.24Mb]	HP:0040195	Decreased head circumference	55.3	0.702	4160	28.2	0.0353	0.623	1	2	193	10878	0.5	0.0177
DEL_8p23.2-p23.3[0.40-0.61Mb]	HP:0040195	Decreased head circumference	55.3	0.702	4160	28.2	0.0353	0.623	1	2	193	10878	0.5	0.0177
DEL_16p13.11[15.42-16.35Mb]	HP:0011198	EEG with generalized epileptiform discharges	1.96	1.02	3.78	1.45	0.0353	0.996	22	42	3902	10838	0.524	0.36
DUP_22q11.21[18.99-19.37Mb]	HP:0001317	Abnormal cerebellum morphology	4.42	0.871	13.9	4.22	0.0353	0.998	3	52	148	10828	0.0577	0.0137
DEL_1p36.33[2.02-2.49Mb]	HP:0001760	Abnormal foot morphology	30.7	0.703	214	29	0.0354	0.967	1	17	22	10863	0.0588	0.00203
DEL_1p36.33[2.02-2.49Mb]	HP:0002273	Tetraparesis	30.7	0.703	214	29	0.0354	0.967	1	17	22	10863	0.0588	0.00203
DEL_1p36.33[2.02-2.49Mb]	HP:0030182	Tetraplegia/tetraparesis	30.7	0.703	214	29	0.0354	0.967	1	17	22	10863	0.0588	0.00203
DEL_22q11.21[19.67-19.96Mb]	HP:0002123	Generalized myoclonic seizure	6.41	0.858	47.9	3.71	0.0358	0.865	3	6	1467	10874	0.5	0.135
DEL_22q11.21[20.65-21.54Mb]	HP:0002123	Generalized myoclonic seizure	6.41	0.858	47.9	3.71	0.0358	0.865	3	6	1467	10874	0.5	0.135
DEL_22q11.21[18.99-19.50Mb]	HP:0011198	EEG with generalized epileptiform discharges	2.96	0.974	9.91	1.73	0.0361	0.972	10	16	3914	10864	0.625	0.36
DUP_16p11.2[29.87-30.19Mb]	HP:0000252	Microcephaly	31.5	0.686	254	27.7	0.0362	0.923	1	8	49	10872	0.125	0.00451
DEL_1p36.33[0.91-1.51Mb]	HP:0000119	Abnormality of the genitourinary system	30	0.687	212	28.9	0.0362	0.988	1	25	15	10855	0.04	0.00138
DEL_1p36.33[0.91-1.51Mb]	HP:0001319	Neonatal hypotonia	30	0.687	212	28.9	0.0362	0.988	1	25	15	10855	0.04	0.00138
DEL_1p36.33[0.91-1.51Mb]	HP:0002188	Delayed CNS myelination	30	0.687	212	28.9	0.0362	0.988	1	25	15	10855	0.04	0.00138
DEL_1p36.33[0.91-1.51Mb]	HP:0012337	Abnormal homeostasis	30	0.687	212	28.9	0.0362	0.988	1	25	15	10855	0.04	0.00138
DEL_1p36.33[0.91-1.51Mb]	HP:0012448	Delayed myelination	30	0.687	212	28.9	0.0362	0.988	1	25	15	10855	0.04	0.00138
DEL_1q44[245.29-245.86Mb]	HP:0002597	Abnormality of the vasculature	Inf	0.679	Inf	27.5	0.0364	0.474	1	1	395	10879	1	0.0363
DUP_22q11.21[18.99-19.37Mb]	HP:0011283	Abnormal metencephalon morphology	4.36	0.859	13.7	4.16	0.0365	0.998	3	52	150	10828	0.0577	0.0139
DEL_3q29[195.76-196.24Mb]	HP:0000709	Psychosis	53	0.673	4000	27.1	0.0368	0.633	1	2	201	10878	0.5	0.0185
DEL_22q11.21[19.67-19.96Mb]	HP:0032794	Myoclonic seizure	6.3	0.843	47	3.65	0.0374	0.876	3	6	1490	10874	0.5	0.137
DEL_22q11.21[20.65-21.54Mb]	HP:0032794	Myoclonic seizure	6.3	0.843	47	3.65	0.0374	0.876	3	6	1490	10874	0.5	0.137
DUP_22q11.21[18.99-19.37Mb]	HP:0007370	Aplasia/Hypoplasia of the corpus callosum	6.94	0.801	27.5	6.72	0.0374	0.998	2	52	62	10828	0.0385	0.00573
DUP_15q11.2-q13.3[24.75-25.08Mb]	HP:0000357	Abnormal location of ears	30	0.663	233	29.4	0.0374	0.998	1	46	8	10834	0.0217	0.000738
DUP_15q11.2-q13.3[24.75-25.08Mb]	HP:0000820	Abnormality of the thyroid gland	30	0.663	233	29.4	0.0374	0.998	1	46	8	10834	0.0217	0.000738
DUP_15q11.2-q13.3[24.75-25.08Mb]	HP:0100704	Cerebral visual impairment	30	0.663	233	29.4	0.0374	0.998	1	46	8	10834	0.0217	0.000738
DEL_2p21-p16.3[47.50-47.85Mb]	HP:0002597	Abnormality of the vasculature	2.3	1.01	4.58	2.2	0.0374	1	9	114	387	10766	0.0789	0.0359
DEL_16p12.2[21.88-22.50Mb]	HP:0002438	Cerebellar malformation	29.1	0.66	209	27	0.0376	0.959	1	13	31	10867	0.0769	0.00285
DEL_22q11.21[18.99-19.50Mb]	HP:0000639	Nystagmus	28.8	0.66	203	27.2	0.0376	0.975	1	16	25	10864	0.0625	0.0023
DUP_16p13.3[0.60-0.89Mb]	HP:0002617	Vascular dilatation	29.1	0.66	209	28.2	0.0376	0.995	1	32	12	10848	0.0312	0.00111
DUP_22q11.21[18.99-19.37Mb]	HP:0030891	Periventricular white matter hyperintensities	30.2	0.66	244	29.7	0.0376	0.999	1	52	7	10828	0.0192	0.000646
DEL_15q12-q13.1[27.93-28.23Mb]	HP:0001251	Ataxia	34.8	0.658	436	26.4	0.0377	0.81	1	4	103	10876	0.25	0.00947
DUP_22q11.21[18.99-19.37Mb]	HP:0011282	Abnormality of hindbrain morphology	4.3	0.848	13.6	4.11	0.0377	0.999	3	52	152	10828	0.0577	0.014
DEL_16p13.11[15.42-16.35Mb]	HP:0032898	Focal automatism seizure	29.3	0.654	219	28.7	0.038	0.997	1	42	9	10838	0.0238	0.00083
DEL_16p13.11[15.42-16.35Mb]	HP:0025190	Bilateral tonic-clonic seizure with generalized onset	2.13	1.01	4.24	1.78	0.0382	0.997	13	42	1885	10838	0.31	0.174
DEL_1q44[245.29-245.86Mb]	HP:0001626	Abnormality of the cardiovascular system	Inf	0.642	Inf	26.1	0.0384	0.483	1	1	417	10879	1	0.0383
DEL_1p36.33[2.02-2.49Mb]	HP:0000366	Abnormality of the nose	28.2	0.646	197	26.6	0.0384	0.977	1	17	24	10863	0.0588	0.00221
DEL_1p36.33[2.02-2.49Mb]	HP:0002308	Chiari malformation	28.2	0.646	197	26.6	0.0384	0.977	1	17	24	10863	0.0588	0.00221
DEL_1p36.33[0.91-1.51Mb]	HP:0001285	Spastic tetraparesis	28.2	0.646	197	27.1	0.0384	0.99	1	25	16	10855	0.04	0.00147
DEL_1p36.33[0.91-1.51Mb]	HP:0100886	Abnormality of globe location	28.2	0.646	197	27.1	0.0384	0.99	1	25	16	10855	0.04	0.00147
DEL_17q21.31[41.08-41.45Mb]	HP:0001326	EEG with irregular generalized spike and wave complexes	32	0.645	326	31.8	0.0385	1	1	85	4	10795	0.0118	0.000371
DEL_17q21.31[41.08-41.45Mb]	HP:0002078	Truncal ataxia	32	0.645	326	31.8	0.0385	1	1	85	4	10795	0.0118	0.000371
DEL_17q21.31[41.08-41.45Mb]	HP:0010844	EEG with multifocal slow activity	32	0.645	326	31.8	0.0385	1	1	85	4	10795	0.0118	0.000371
DEL_17q21.31[41.08-41.45Mb]	HP:0011207	EEG with generalized slow activity grade 2	32	0.645	326	31.8	0.0385	1	1	85	4	10795	0.0118	0.000371
DEL_15q13.2-q13.3[31.06-32.51Mb]	HP:0002312	Clumsiness	27.7	0.636	192	26.6	0.039	0.99	1	24	17	10856	0.0417	0.00157
DUP_17q12[34.75-35.51Mb]	HP:0033718	EEG with central epileptiform discharges	7.7	0.778	40.6	6.21	0.0392	0.938	2	9	389	10871	0.222	0.0358
DUP_9q34.3[139.89-140.12Mb]	HP:0007256	Abnormal pyramidal sign	27.6	0.632	194	25.9	0.0393	0.976	1	15	28	10865	0.0667	0.00258
DEL_15q13.2-q13.3[31.06-32.51Mb]	HP:0002538	Abnormal cerebral cortex morphology	0	0	0.96	0	0.0396	0.99	0	24	1604	10856	0	0.148
DEL_1q44[245.29-245.86Mb]	HP:0011793	Neoplasm by anatomical site	Inf	0.62	Inf	25.2	0.0397	0.485	1	1	431	10879	1	0.0396
DEL_1q44[245.29-245.86Mb]	HP:0002664	Neoplasm	Inf	0.619	Inf	25.2	0.0398	0.485	1	1	432	10879	1	0.0397
DEL_8p23.2-p23.3[4.81-5.47Mb]	HP:0002352	Leukoencephalopathy	29	0.622	243	25.1	0.0398	0.905	1	7	62	10873	0.143	0.0057
DEL_1p36.33[2.02-2.49Mb]	HP:0002506	Diffuse cerebral atrophy	27	0.622	188	25.6	0.0399	0.978	1	17	25	10863	0.0588	0.0023
DUP_22q11.21[20.02-21.54Mb]	HP:0001939	Abnormality of metabolism/homeostasis	26.7	0.613	186	25.1	0.0404	0.977	1	16	27	10864	0.0625	0.00249
DUP_19p13.3[1.04-1.34Mb]	HP:0000864	Abnormality of the hypothalamus-pituitary axis	26.7	0.613	186	25.8	0.0404	0.994	1	28	15	10852	0.0357	0.00138
DUP_19p13.3[1.04-1.34Mb]	HP:0012503	Abnormality of the pituitary gland	26.7	0.613	186	25.8	0.0404	0.994	1	28	15	10852	0.0357	0.00138
DEL_15q11.2[22.74-23.28Mb]	HP:0010862	Delayed fine motor development	28	0.612	223	27.6	0.0405	0.999	1	56	7	10824	0.0179	0.000647
DEL_16p11.2[29.56-30.19Mb]	HP:0000496	Abnormality of eye movement	27.3	0.61	205	24.7	0.0406	0.946	1	10	44	10870	0.1	0.00405
DUP_9q34.3[139.89-140.12Mb]	HP:0001347	Hyperreflexia	26.6	0.61	187	25	0.0406	0.977	1	15	29	10865	0.0667	0.00267
DEL_2p21-p16.3[47.50-47.85Mb]	HP:0006888	Meningoencephalocele	31.7	0.6	397	31.5	0.0413	1	1	114	3	10766	0.00877	0.000279
DEL_2p21-p16.3[47.50-47.85Mb]	HP:0011294	EEG with frontal sharp waves	31.7	0.6	397	31.5	0.0413	1	1	114	3	10766	0.00877	0.000279
DEL_2p21-p16.3[47.50-47.85Mb]	HP:0030693	Supratentorial neoplasm	31.7	0.6	397	31.5	0.0413	1	1	114	3	10766	0.00877	0.000279
DEL_1p36.33[2.02-2.49Mb]	HP:0012157	Subcortical cerebral atrophy	26	0.598	180	24.6	0.0414	0.981	1	17	26	10863	0.0588	0.00239
DUP_15q11.2-q13.3[24.75-25.08Mb]	HP:0000290	Abnormality of the forehead	26.7	0.597	200	26.2	0.0415	0.998	1	46	9	10834	0.0217	0.000831
DUP_15q11.2-q13.3[24.75-25.08Mb]	HP:0002194	Delayed gross motor development	26.7	0.597	200	26.2	0.0415	0.998	1	46	9	10834	0.0217	0.000831
DUP_15q11.2-q13.3[24.75-25.08Mb]	HP:0010938	Abnormality of the external nose	26.7	0.597	200	26.2	0.0415	0.998	1	46	9	10834	0.0217	0.000831
DUP_15q11.2-q13.3[24.75-25.08Mb]	HP:0011729	Abnormality of joint mobility	26.7	0.597	200	26.2	0.0415	0.998	1	46	9	10834	0.0217	0.000831
DUP_15q11.2-q13.3[24.75-25.08Mb]	HP:0011843	Abnormality of musculoskeletal physiology	26.7	0.597	200	26.2	0.0415	0.998	1	46	9	10834	0.0217	0.000831
DUP_15q11.2-q13.3[24.75-25.08Mb]	HP:0012433	Abnormal social behavior	26.7	0.597	200	26.2	0.0415	0.998	1	46	9	10834	0.0217	0.000831
DEL_10q26.3[133.41-133.74Mb]	HP:0001263	Global developmental delay	Inf	0.589	Inf	24	0.0417	0.485	1	1	453	10879	1	0.0416
DEL_10q26.3[134.37-134.68Mb]	HP:0001263	Global developmental delay	Inf	0.589	Inf	24	0.0417	0.485	1	1	453	10879	1	0.0416
DUP_15q11.2-q13.3[24.75-25.08Mb]	HP:0001263	Global developmental delay	2.82	0.866	7.18	2.62	0.0417	0.998	5	46	449	10834	0.109	0.0414
DEL_22q11.21[18.99-19.50Mb]	HP:0012547	Abnormal involuntary eye movements	25.8	0.592	179	24.2	0.0418	0.981	1	16	28	10864	0.0625	0.00258
DEL_1p36.33[0.91-1.51Mb]	HP:0033720	EEG with occipital epileptiform discharges	4.25	0.811	14.3	3.87	0.0418	0.992	3	25	337	10855	0.12	0.031
DUP_22q11.21[18.99-19.37Mb]	HP:0032663	Focal motor status epilepticus	26.5	0.586	204	26	0.0422	0.999	1	52	8	10828	0.0192	0.000739
DEL_17q21.31[41.08-41.45Mb]	HP:0011147	Typical absence seizure	1.73	0.978	2.93	1.57	0.0423	1	19	85	1540	10795	0.224	0.143
DEL_2p21-p16.3[47.50-47.85Mb]	HP:0001626	Abnormality of the cardiovascular system	2.17	0.959	4.32	2.08	0.0425	1	9	114	409	10766	0.0789	0.038
DEL_22q11.21[20.65-21.54Mb]	HP:0010843	EEG with focal slow activity	8.2	0.74	57.4	5.8	0.0426	0.888	2	6	625	10874	0.333	0.0575
DUP_20q13.33[62.00-62.35Mb]	HP:0001311	Abnormal nervous system electrophysiology	0.24	0.0516	1.21	0.662	0.0429	0.952	5	9	9122	10871	0.556	0.839
DUP_20q13.33[62.00-62.35Mb]	HP:0002353	EEG abnormality	0.24	0.0516	1.21	0.662	0.0429	0.952	5	9	9122	10871	0.556	0.839
DUP_20q13.33[62.00-62.35Mb]	HP:0030178	Abnormality of central nervous system electrophysiology	0.24	0.0516	1.21	0.662	0.0429	0.952	5	9	9122	10871	0.556	0.839
DEL_1p36.33[2.02-2.49Mb]	HP:0001939	Abnormality of metabolism/homeostasis	25	0.577	173	23.7	0.0429	0.982	1	17	27	10863	0.0588	0.00249
DEL_1p36.33[2.02-2.49Mb]	HP:0002648	Abnormality of calvarial morphology	25	0.577	173	23.7	0.0429	0.982	1	17	27	10863	0.0588	0.00249
DEL_1p36.33[2.02-2.49Mb]	HP:0002814	Abnormality of the lower limb	25	0.577	173	23.7	0.0429	0.982	1	17	27	10863	0.0588	0.00249
DUP_16p13.3[0.60-0.89Mb]	HP:0009145	Abnormal cerebral artery morphology	24.9	0.572	174	24.2	0.0432	0.997	1	32	14	10848	0.0312	0.00129
DEL_15q12-q13.1[27.93-28.23Mb]	HP:0032894	Seizure precipitated by febrile infection	10.1	0.729	139	5.54	0.0433	0.841	2	4	982	10876	0.5	0.0903
DEL_15q12-q13.1[27.93-28.23Mb]	HP:0032892	Infection-related seizure	10	0.728	139	5.53	0.0435	0.841	2	4	984	10876	0.5	0.0905
DEL_15q13.2-q13.3[31.06-32.51Mb]	HP:0002349	Focal aware seizure	0.166	0.00403	1.02	0.201	0.0436	0.992	1	24	2252	10856	0.0417	0.207
DEL_1p36.33[2.02-2.49Mb]	HP:0002197	Generalized-onset seizure	2.68	0.92	8.31	1.69	0.0437	0.983	10	17	3776	10863	0.588	0.348
DUP_20q13.33[62.00-62.35Mb]	HP:0025015	Abnormal vascular morphology	25.5	0.564	196	22.8	0.0438	0.955	1	9	53	10871	0.111	0.00488
DUP_20q13.33[62.00-62.35Mb]	HP:0033353	Abnormal blood vessel morphology	25.5	0.564	196	22.8	0.0438	0.955	1	9	53	10871	0.111	0.00488
DUP_16p13.3[0.60-0.89Mb]	HP:0010576	Intracranial cystic lesion	6.39	0.731	25.7	6.05	0.044	0.997	2	32	112	10848	0.0625	0.0103
DUP_20q13.33[62.00-62.35Mb]	HP:0001626	Abnormality of the cardiovascular system	7.18	0.725	37.8	5.81	0.0443	0.955	2	9	416	10871	0.222	0.0383
DEL_1p36.33[0.91-1.51Mb]	HP:0032679	Focal non-motor seizure	0.163	0.00396	0.999	0.196	0.0443	0.993	1	25	2213	10855	0.04	0.204
DEL_1p36.33[0.91-1.51Mb]	HP:0002349	Focal aware seizure	0.159	0.00387	0.977	0.193	0.0444	0.993	1	25	2252	10855	0.04	0.207
DEL_3q29[195.76-196.24Mb]	HP:0010864	Intellectual disability, severe	43.5	0.553	3310	22.3	0.0445	0.679	1	2	244	10878	0.5	0.0224
DEL_8p23.2-p23.3[0.40-0.61Mb]	HP:0010864	Intellectual disability, severe	43.5	0.553	3310	22.3	0.0445	0.679	1	2	244	10878	0.5	0.0224
DEL_17q21.31[41.08-41.45Mb]	HP:0025190	Bilateral tonic-clonic seizure with generalized onset	1.66	0.97	2.74	1.49	0.0446	1	22	85	1876	10795	0.259	0.174
DUP_16p13.3[0.60-0.89Mb]	HP:0030724	Central nervous system cyst	6.33	0.725	25.5	6	0.0447	0.997	2	32	113	10848	0.0625	0.0104
DEL_10q26.3[133.41-133.74Mb]	HP:0002373	Febrile seizure (within the age range of 3 months to 6 years)	Inf	0.545	Inf	22.3	0.0449	0.505	1	1	488	10879	1	0.0449
DEL_10q26.3[134.37-134.68Mb]	HP:0002373	Febrile seizure (within the age range of 3 months to 6 years)	Inf	0.545	Inf	22.3	0.0449	0.505	1	1	488	10879	1	0.0449
DEL_1p36.33[0.91-1.51Mb]	HP:0032682	Focal aware non-motor seizure	0.17	0.00412	1.04	0.203	0.045	0.993	1	25	2142	10855	0.04	0.197
DEL_1p36.33[0.91-1.51Mb]	HP:0000315	Abnormality of the orbital region	23.7	0.549	162	22.9	0.045	0.993	1	25	19	10855	0.04	0.00175
DEL_1p36.33[0.91-1.51Mb]	HP:0011024	Abnormality of the gastrointestinal tract	23.7	0.549	162	22.9	0.045	0.993	1	25	19	10855	0.04	0.00175
DEL_1p36.33[0.91-1.51Mb]	HP:0030669	Abnormal ocular adnexa morphology	23.7	0.549	162	22.9	0.045	0.993	1	25	19	10855	0.04	0.00175
DEL_1p36.33[0.91-1.51Mb]	HP:0032039	Abnormality of the ocular adnexa	23.7	0.549	162	22.9	0.045	0.993	1	25	19	10855	0.04	0.00175
DEL_15q12-q13.1[27.93-28.23Mb]	HP:0001197	Abnormality of prenatal development or birth	28.8	0.546	361	21.9	0.0452	0.848	1	4	124	10876	0.25	0.0114
DEL_15q12-q13.1[27.93-28.23Mb]	HP:0011443	Abnormality of coordination	28.8	0.546	361	21.9	0.0452	0.848	1	4	124	10876	0.25	0.0114
DUP_22q11.21[18.99-19.37Mb]	HP:0011202	EEG with diffuse acceleration	6.23	0.721	24.6	6.04	0.0452	0.999	2	52	69	10828	0.0385	0.00637
DEL_15q11.2[22.74-23.28Mb]	HP:0033717	EEG with temporal epileptiform discharges	0.516	0.241	1.02	0.611	0.0453	0.999	11	56	3478	10824	0.196	0.321
DUP_15q11.2-q13.3[24.75-25.08Mb]	HP:0012373	Abnormal eye physiology	6.19	0.714	24.4	5.96	0.0459	0.999	2	46	79	10834	0.0435	0.00729
DEL_17q21.31[41.08-41.45Mb]	HP:0032052	Focal cortical dysplasia type IIa	25.6	0.537	232	25.4	0.046	1	1	85	5	10795	0.0118	0.000463
DEL_17q21.31[41.08-41.45Mb]	HP:0040277	Neoplasm of the pituitary gland	25.6	0.537	232	25.4	0.046	1	1	85	5	10795	0.0118	0.000463
DEL_22q11.21[18.99-19.50Mb]	HP:0011154	Focal autonomic seizure	23.3	0.536	160	21.9	0.0461	0.984	1	16	31	10864	0.0625	0.00285
DUP_16p13.3[0.60-0.89Mb]	HP:0011004	Abnormal systemic arterial morphology	23.3	0.536	160	22.6	0.0461	0.998	1	32	15	10848	0.0312	0.00138
DUP_16p13.3[0.60-0.89Mb]	HP:0032867	Refractory status epilepticus	23.3	0.536	160	22.6	0.0461	0.998	1	32	15	10848	0.0312	0.00138
DUP_15q11.2-q13.3[24.75-25.08Mb]	HP:0032792	Tonic seizure	2.74	0.84	6.97	2.55	0.0461	0.999	5	46	462	10834	0.109	0.0426
DEL_1p36.33[0.91-1.51Mb]	HP:0001317	Abnormal cerebellum morphology	6.25	0.707	25.7	5.83	0.0466	0.994	2	25	149	10855	0.08	0.0137
DEL_16p12.2[21.88-22.50Mb]	HP:0011185	EEG with focal epileptiform discharges	0.215	0.0231	0.984	0.335	0.0468	0.974	2	13	4985	10867	0.154	0.459
DEL_3q29[195.76-196.24Mb]	HP:0000240	Abnormality of skull size	41.3	0.524	3140	21.2	0.0469	0.679	1	2	257	10878	0.5	0.0236
DEL_8p23.2-p23.3[0.40-0.61Mb]	HP:0000240	Abnormality of skull size	41.3	0.524	3140	21.2	0.0469	0.679	1	2	257	10878	0.5	0.0236
DEL_15q13.2-q13.3[31.06-32.51Mb]	HP:0001256	Intellectual disability, mild	4.05	0.77	13.6	3.67	0.0475	0.994	3	24	370	10856	0.125	0.0341
DEL_15q12-q13.1[27.93-28.23Mb]	HP:0020174	Refractory drug response	9.29	0.745	486	3.07	0.0476	0.853	3	4	2655	10876	0.75	0.244
DEL_16p12.2[21.88-22.50Mb]	HP:0100547	Abnormality of forebrain morphology	0	0	1.04	0	0.0476	0.976	0	13	2603	10867	0	0.24
DEL_1p36.33[0.91-1.51Mb]	HP:0011283	Abnormal metencephalon morphology	6.16	0.698	25.3	5.75	0.0477	0.994	2	25	151	10855	0.08	0.0139
DUP_19p13.3[1.04-1.34Mb]	HP:0001098	Abnormal fundus morphology	22.3	0.516	152	21.5	0.0478	0.996	1	28	18	10852	0.0357	0.00166
DUP_19p13.3[1.04-1.34Mb]	HP:0004329	Abnormal posterior eye segment morphology	22.3	0.516	152	21.5	0.0478	0.996	1	28	18	10852	0.0357	0.00166
DUP_22q11.21[18.99-19.37Mb]	HP:0000729	Autistic behavior	3.1	0.807	8.56	2.94	0.0478	0.999	4	52	283	10828	0.0769	0.0261
DEL_1p36.33[0.91-1.51Mb]	HP:0002376	Developmental regression	3.23	0.804	9.62	2.88	0.048	0.994	4	25	604	10855	0.16	0.0556
DEL_2p21-p16.3[47.50-47.85Mb]	HP:0012758	Neurodevelopmental delay	0.274	0.0327	1.02	0.287	0.048	1	2	114	658	10766	0.0175	0.0611
DEL_1p36.33[0.91-1.51Mb]	HP:0100022	Abnormality of movement	4.01	0.765	13.4	3.65	0.0482	0.994	3	25	357	10855	0.12	0.0329
DEL_16p13.11[15.42-16.35Mb]	HP:0010845	EEG with generalized slow activity	3.12	0.804	8.73	2.92	0.0484	0.999	4	42	354	10838	0.0952	0.0327
DEL_8p23.2-p23.3[3.04-3.78Mb]	HP:0002518	Abnormal periventricular white matter morphology	22.5	0.509	164	20.6	0.0485	0.967	1	11	48	10869	0.0909	0.00442
DUP_17q12[34.75-35.51Mb]	HP:0001272	Cerebellar atrophy	22.9	0.508	175	20.5	0.0486	0.962	1	9	59	10871	0.111	0.00543
DEL_22q11.21[20.65-21.54Mb]	HP:0032677	Generalized-onset motor seizure	5.43	0.778	60.1	2.48	0.0487	0.905	4	6	2927	10874	0.667	0.269
DEL_16p12.2[21.88-22.50Mb]	HP:0002060	Abnormal cerebral morphology	0	0	1.1	0	0.0487	0.977	0	13	2507	10867	0	0.231
DEL_1p36.33[0.91-1.51Mb]	HP:0011282	Abnormality of hindbrain morphology	6.08	0.689	25	5.68	0.0488	0.994	2	25	153	10855	0.08	0.0141
DEL_16p13.11[15.42-16.35Mb]	HP:0011182	Interictal epileptiform activity	3.06	0.972	15.5	1.15	0.0488	0.999	39	42	8772	10838	0.929	0.809
DUP_22q11.21[20.02-21.54Mb]	HP:0001288	Gait disturbance	21.8	0.505	150	20.6	0.0489	0.985	1	16	33	10864	0.0625	0.00304
DEL_1p36.33[2.02-2.49Mb]	HP:0002438	Cerebellar malformation	21.8	0.505	149	20.6	0.0489	0.987	1	17	31	10863	0.0588	0.00285
DEL_1p36.33[2.02-2.49Mb]	HP:0011458	Abdominal symptom	21.8	0.505	149	20.6	0.0489	0.987	1	17	31	10863	0.0588	0.00285
DUP_16p13.3[0.60-0.89Mb]	HP:0001285	Spastic tetraparesis	21.8	0.505	149	21.2	0.0489	0.998	1	32	16	10848	0.0312	0.00147
DUP_15q11.2-q13.3[24.75-25.08Mb]	HP:0008050	Abnormality of the palpebral fissures	21.8	0.497	156	21.4	0.0496	0.999	1	46	11	10834	0.0217	0.00102
DEL_15q12-q13.1[27.93-28.23Mb]	HP:0032660	Convulsive status epilepticus	26.1	0.494	327	19.8	0.0498	0.864	1	4	137	10876	0.25	0.0126
DUP_9q34.3[139.89-140.12Mb]	HP:0031826	Abnormal reflex	21.4	0.495	148	20.1	0.0498	0.984	1	15	36	10865	0.0667	0.00331
