# Supplementary material for: Genome-wide identification and phenotypic characterization of seizure-associated copy number variations in 741,075 individuals
Source: Nat Commun. 2023 Jul 20;14:4392. doi: 10.1038/s41467-023-39539-6 (PMC10359300; doi:10.1038/s41467-023-39539-6)
Supplement: Supplementary file 7 — Supplementary Data 4 [file 41467_2023_39539_MOESM7_ESM.xlsx]

## Sheet: Supplementary Table 10
Supplementary Data 4: The proportion of 10,880 Epi25 participants annotated with each HPO concept after propagation.
HPO term identifier	HPO term name	Number of annotated individuals	Proportion of annotated individuals
HP:0000001	All	10880	1
HP:0000118	Phenotypic abnormality	10880	1
HP:0000707	Abnormality of the nervous system	10880	1
HP:0012638	Abnormal nervous system physiology	10880	1
HP:0001250	Seizure	10869	0.998989
HP:0001311	Abnormal nervous system electrophysiology	9127	0.838879
HP:0002353	EEG abnormality	9127	0.838879
HP:0030178	Abnormality of central nervous system electrophysiology	9127	0.838879
HP:0025373	Interictal EEG abnormality	8844	0.812868
HP:0011182	Interictal epileptiform activity	8811	0.809835
HP:0007359	Focal-onset seizure	6991	0.642555
HP:0002069	Bilateral tonic-clonic seizure	5772	0.530515
HP:0011146	Dialeptic seizure	5608	0.515441
HP:0011185	EEG with focal epileptiform discharges	4987	0.458364
HP:0033259	Non-motor seizure	3959	0.363879
HP:0011198	EEG with generalized epileptiform discharges	3924	0.360662
HP:0002384	Focal impaired awareness seizure	3866	0.355331
HP:0002197	Generalized-onset seizure	3786	0.347978
HP:0012639	Abnormal nervous system morphology	3751	0.344761
HP:0002011	Morphological central nervous system abnormality	3749	0.344577
HP:0012443	Abnormality of brain morphology	3695	0.339614
HP:0020219	Motor seizure	3548	0.326103
HP:0033717	EEG with temporal epileptiform discharges	3489	0.32068
HP:0007334	Bilateral tonic-clonic seizure with focal onset	3168	0.291176
HP:0032677	Generalized-onset motor seizure	2931	0.269393
HP:0020174	Refractory drug response	2658	0.244301
HP:0100547	Abnormality of forebrain morphology	2603	0.239246
HP:0002060	Abnormal cerebral morphology	2507	0.230423
HP:0002349	Focal aware seizure	2253	0.207077
HP:0010850	EEG with spike-wave complexes	2221	0.204136
HP:0032679	Focal non-motor seizure	2214	0.203493
HP:0032682	Focal aware non-motor seizure	2143	0.196967
HP:0025190	Bilateral tonic-clonic seizure with generalized onset	1898	0.174449
HP:0012759	Neurodevelopmental abnormality	1895	0.174173
HP:0002121	Generalized non-motor (absence) seizure	1747	0.16057
HP:0002538	Abnormal cerebral cortex morphology	1604	0.147426
HP:0011147	Typical absence seizure	1559	0.14329
HP:0011446	Abnormality of higher mental function	1522	0.13989
HP:0032794	Myoclonic seizure	1493	0.137224
HP:0002123	Generalized myoclonic seizure	1470	0.13511
HP:0001249	Intellectual disability	1432	0.131618
HP:0001298	Encephalopathy	1418	0.130331
HP:0200134	Epileptic encephalopathy	1412	0.129779
HP:0002977	Aplasia/Hypoplasia involving the central nervous system	1267	0.116452
HP:0007367	Atrophy/Degeneration affecting the central nervous system	1233	0.113327
HP:0012444	Brain atrophy	1231	0.113143
HP:0007369	Atrophy/Degeneration affecting the cerebrum	1117	0.102665
HP:0002059	Cerebral atrophy	1102	0.101287
HP:0007343	Abnormal morphology of the limbic system	1099	0.101011
HP:0002120	Cerebral cortical atrophy	1065	0.097886
HP:0025100	Abnormal hippocampus morphology	1060	0.0974265
HP:0100705	Abnormal glial cell morphology	1053	0.0967831
HP:0002171	Gliosis	1013	0.0931066
HP:0007112	Temporal cortical atrophy	995	0.0914522
HP:0410170	Hippocampal atrophy	987	0.0907169
HP:0032892	Infection-related seizure	986	0.090625
HP:0032894	Seizure precipitated by febrile infection	984	0.0904412
HP:0011203	EEG with abnormally slow frequencies	969	0.0890625
HP:0033715	Hippocampal sclerosis	944	0.0867647
HP:0033716	EEG with frontal epileptiform discharges	893	0.0820772
HP:0010849	EEG with spike-wave complexes (>3.5 Hz)	832	0.0764706
HP:0002392	EEG with polyspike wave complexes	792	0.0727941
HP:0010841	Multifocal epileptiform discharges	679	0.0624081
HP:0012758	Neurodevelopmental delay	660	0.0606618
HP:0011097	Epileptic spasm	651	0.0598346
HP:0033127	Abnormality of the musculoskeletal system	630	0.0579044
HP:0010843	EEG with focal slow activity	627	0.0576287
HP:0002376	Developmental regression	608	0.0558824
HP:0000708	Behavioral abnormality	595	0.0546875
HP:0002373	Febrile seizure (within the age range of 3 months to 6 years)	489	0.0449449
HP:0032792	Tonic seizure	467	0.0429228
HP:0001263	Global developmental delay	454	0.0417279
HP:0002664	Neoplasm	433	0.0397978
HP:0011793	Neoplasm by anatomical site	432	0.0397059
HP:0010993	Abnormality of the cerebral subcortex	427	0.0392463
HP:0010818	Generalized tonic seizure	425	0.0390625
HP:0001626	Abnormality of the cardiovascular system	418	0.0384191
HP:0003011	Abnormality of the musculature	416	0.0382353
HP:0033719	EEG with parietal epileptiform discharges	413	0.0379596
HP:0002500	Abnormal cerebral white matter morphology	409	0.0375919
HP:0011442	Abnormal central motor function	408	0.0375
HP:0011804	Abnormal muscle physiology	408	0.0375
HP:0000152	Abnormality of head or neck	407	0.0374081
HP:0000234	Abnormality of the head	405	0.0372243
HP:0012469	Infantile spasms	402	0.0369485
HP:0002597	Abnormality of the vasculature	396	0.0363971
HP:0033718	EEG with central epileptiform discharges	391	0.0359375
HP:0003808	Abnormal muscle tone	388	0.0356618
HP:0010852	EEG with photoparoxysmal response	379	0.0348346
HP:0000924	Abnormality of the skeletal system	375	0.0344669
HP:0100659	Abnormal cerebral vascular morphology	375	0.0344669
HP:0001256	Intellectual disability, mild	373	0.0342831
HP:0011842	Abnormal skeletal morphology	364	0.0334559
HP:0100022	Abnormality of movement	360	0.0330882
HP:0010845	EEG with generalized slow activity	358	0.0329044
HP:0009121	Abnormal axial skeleton morphology	355	0.0326287
HP:0002539	Cortical dysplasia	346	0.0318015
HP:0002269	Abnormality of neuronal migration	345	0.0317096
HP:0000929	Abnormal skull morphology	344	0.0316176
HP:0033720	EEG with occipital epileptiform discharges	340	0.03125
HP:0032046	Focal cortical dysplasia	331	0.0304228
HP:0002521	Hypsarrhythmia	329	0.030239
HP:0010819	Atonic seizure	305	0.0280331
HP:0032887	Generalized atonic seizure	300	0.0275735
HP:0011214	EEG with photoparoxysmal response grade IV	288	0.0264706
HP:0000729	Autistic behavior	287	0.0263787
HP:0004375	Neoplasm of the nervous system	287	0.0263787
HP:0100006	Neoplasm of the central nervous system	281	0.0258272
HP:0001252	Hypotonia	280	0.0257353
HP:0000240	Abnormality of skull size	258	0.0237132
HP:0010864	Intellectual disability, severe	245	0.0225184
HP:0002342	Intellectual disability, moderate	243	0.0223346
HP:0002133	Status epilepticus	236	0.0216912
HP:0100835	Benign neoplasm of the central nervous system	234	0.0215074
HP:0010847	EEG with spike-wave complexes (<2.5 Hz)	216	0.0198529
HP:0007270	Atypical absence seizure	207	0.0190257
HP:0002536	Abnormal cortical gyration	203	0.0186581
HP:0000709	Psychosis	202	0.0185662
HP:0040195	Decreased head circumference	194	0.0178309
HP:0011153	Focal motor seizure	192	0.0176471
HP:0002282	Gray matter heterotopia	191	0.0175551
HP:0032807	Neonatal seizure	177	0.0162684
HP:0011792	Neoplasm by histology	175	0.0160846
HP:0011025	Abnormal cardiovascular system physiology	168	0.0154412
HP:0002167	Neurological speech impairment	166	0.0152574
HP:0011282	Abnormality of hindbrain morphology	155	0.0142463
HP:0011283	Abnormal metencephalon morphology	153	0.0140625
HP:0030060	Nervous tissue neoplasm	153	0.0140625
HP:0030061	Neuroectodermal neoplasm	153	0.0140625
HP:0001317	Abnormal cerebellum morphology	151	0.0138787
HP:0030063	Neuroepithelial neoplasm	151	0.0138787
HP:0032658	Status epilepticus with prominent motor symptoms	150	0.0137868
HP:0004305	Involuntary movements	149	0.0136949
HP:0002463	Language impairment	148	0.0136029
HP:0002126	Polymicrogyria	146	0.0134191
HP:0001028	Hemangioma	145	0.0133272
HP:0100742	Vascular neoplasm	145	0.0133272
HP:0001507	Growth abnormality	143	0.0131434
HP:0001048	Cavernous hemangioma	140	0.0128676
HP:0033522	Cerebral cavernous malformation	140	0.0128676
HP:0032808	Neonatal seizure with electrographic correlate	139	0.0127757
HP:0032809	Neonatal electro-clinical seizure	139	0.0127757
HP:0032660	Convulsive status epilepticus	138	0.0126838
HP:0001297	Stroke	137	0.0125919
HP:0004323	Abnormality of body weight	136	0.0125
HP:0002493	Upper motor neuron dysfunction	129	0.0118566
HP:0002118	Abnormal cerebral ventricle morphology	128	0.0117647
HP:0007052	Multifocal cerebral white matter abnormalities	127	0.0116728
HP:0020221	Clonic seizure	127	0.0116728
HP:0001276	Hypertonia	126	0.0115809
HP:0001197	Abnormality of prenatal development or birth	125	0.011489
HP:0011443	Abnormality of coordination	125	0.011489
HP:0011170	Generalized myoclonic-atonic seizure	124	0.0113971
HP:0007165	Periventricular heterotopia	118	0.0108456
HP:0007364	Aplasia/Hypoplasia of the cerebrum	116	0.0106618
HP:0040197	Encephalomalacia	116	0.0106618
HP:0030724	Central nervous system cyst	115	0.0105699
HP:0000478	Abnormality of the eye	114	0.0104779
HP:0010576	Intracranial cystic lesion	114	0.0104779
HP:0000271	Abnormality of the face	113	0.010386
HP:0020207	Reflex seizure	113	0.010386
HP:0000750	Delayed speech and language development	112	0.0102941
HP:0001273	Abnormal corpus callosum morphology	109	0.0100184
HP:0031165	Multifocal seizures	109	0.0100184
HP:0025170	Neuronal/glioneuronal neoplasm of the central nervous system	107	0.00983456
HP:0001251	Ataxia	104	0.00955882
HP:0030163	Abnormal vascular physiology	104	0.00955882
HP:0002637	Cerebral ischemia	103	0.00946691
HP:0025323	Abnormal arterial physiology	103	0.00946691
HP:0033401	Tissue ischemia	103	0.00946691
HP:0032388	Periventricular nodular heterotopia	101	0.00928309
HP:0010651	Abnormal meningeal morphology	98	0.00900735
HP:0010848	EEG with spike-wave complexes (2.5-3.5 Hz)	96	0.00882353
HP:0002266	Focal clonic seizure	95	0.00873162
HP:0020216	Visually-induced seizure	95	0.00873162
HP:0002140	Ischemic stroke	94	0.00863971
HP:0002187	Intellectual disability, profound	94	0.00863971
HP:0031475	Status epilepticus without prominent motor symptoms	93	0.00854779
HP:0030890	Hyperintensity of cerebral white matter on MRI	90	0.00827206
HP:0011152	Early onset absence seizures	89	0.00818015
HP:0001337	Tremor	88	0.00808824
HP:0001622	Premature birth	87	0.00799632
HP:0031491	Continuous spike and waves during slow sleep	86	0.00790441
HP:0004325	Decreased body weight	84	0.00772059
HP:0032678	Eyelid myoclonia seizure	84	0.00772059
HP:0002086	Abnormality of the respiratory system	83	0.00762868
HP:0010549	Weakness due to upper motor neuron dysfunction	83	0.00762868
HP:0033348	Epileptic aura	83	0.00762868
HP:0012373	Abnormal eye physiology	81	0.00744485
HP:0002795	Abnormal respiratory system physiology	79	0.00726103
HP:0001518	Small for gestational age	78	0.00716912
HP:0033725	Thin corpus callosum	76	0.00698529
HP:0001574	Abnormality of the integument	72	0.00661765
HP:0006813	Focal hemiclonic seizure	71	0.00652574
HP:0011202	EEG with diffuse acceleration	71	0.00652574
HP:0001871	Abnormality of blood and blood-forming tissues	70	0.00643382
HP:0011157	Focal sensory seizure	68	0.00625
HP:0025031	Abnormality of the digestive system	68	0.00625
HP:0040194	Increased head circumference	68	0.00625
HP:0031951	Nocturnal seizures	67	0.00615809
HP:0033703	Dysembryoplastic neuroepithelial tumor	67	0.00615809
HP:0030680	Abnormality of cardiovascular system morphology	65	0.00597426
HP:0007370	Aplasia/Hypoplasia of the corpus callosum	64	0.00588235
HP:0002352	Leukoencephalopathy	63	0.00579044
HP:0000951	Abnormality of the skin	62	0.00569853
HP:0001892	Abnormal bleeding	61	0.00560662
HP:0001272	Cerebellar atrophy	60	0.00551471
HP:0002170	Intracranial hemorrhage	60	0.00551471
HP:0011028	Abnormality of blood circulation	60	0.00551471
HP:0011029	Internal hemorrhage	60	0.00551471
HP:0033349	Seizure cluster	60	0.00551471
HP:0001257	Spasticity	59	0.00542279
HP:0002093	Respiratory insufficiency	59	0.00542279
HP:0002643	Neonatal respiratory distress	59	0.00542279
HP:0004374	Hemiplegia/hemiparesis	58	0.00533088
HP:0000598	Abnormality of the ear	57	0.00523897
HP:0001269	Hemiparesis	56	0.00514706
HP:0002119	Ventriculomegaly	56	0.00514706
HP:0011121	Abnormality of skin morphology	56	0.00514706
HP:0025015	Abnormal vascular morphology	54	0.00496324
HP:0033353	Abnormal blood vessel morphology	54	0.00496324
HP:0002079	Hypoplasia of the corpus callosum	53	0.00487132
HP:0004324	Increased body weight	53	0.00487132
HP:0011150	Myoclonic absence seizure	52	0.00477941
HP:0011176	EEG with constitutional variants	52	0.00477941
HP:0000252	Microcephaly	50	0.00459559
HP:0002921	Abnormality of the cerebrospinal fluid	50	0.00459559
HP:0011178	Alpha-EEG	50	0.00459559
HP:0001339	Lissencephaly	49	0.00450368
HP:0001999	Abnormal facial shape	49	0.00450368
HP:0002518	Abnormal periventricular white matter morphology	49	0.00450368
HP:0040064	Abnormality of limbs	49	0.00450368
HP:0100700	Abnormal arachnoid mater morphology	49	0.00450368
HP:0100702	Arachnoid cyst	49	0.00450368
HP:0001520	Large for gestational age	46	0.00422794
HP:0002186	Apraxia	46	0.00422794
HP:0033052	Psychogenic non-epileptic seizure	46	0.00422794
HP:0100836	Malignant neoplasm of the central nervous system	46	0.00422794
HP:0000496	Abnormality of eye movement	45	0.00413603
HP:0002858	Meningioma	45	0.00413603
HP:0010851	EEG with burst suppression	45	0.00413603
HP:0100009	Intracranial meningioma	45	0.00413603
HP:0009733	Glioma	44	0.00404412
HP:0025032	Abnormality of digestive system physiology	44	0.00404412
HP:0100660	Dyskinesia	44	0.00404412
HP:0040329	Multifocal hyperintensity of cerebral white matter on MRI	43	0.00395221
HP:0012372	Abnormal eye morphology	42	0.00386029
HP:0012768	Neonatal asphyxia	42	0.00386029
HP:0001270	Motor delay	40	0.00367647
HP:0032391	Subcortical heterotopia	40	0.00367647
HP:0000818	Abnormality of the endocrine system	39	0.00358456
HP:0002345	Action tremor	38	0.00349265
HP:0007193	Bilateral tonic-clonic seizure on awakening	38	0.00349265
HP:0000153	Abnormality of the mouth	37	0.00340074
HP:0002683	Abnormality of the calvaria	37	0.00340074
HP:0007360	Aplasia/Hypoplasia of the cerebellum	37	0.00340074
HP:0031826	Abnormal reflex	37	0.00340074
HP:0100543	Cognitive impairment	37	0.00340074
HP:0000163	Abnormal oral cavity morphology	36	0.00330882
HP:0001321	Cerebellar hypoplasia	36	0.00330882
HP:0007042	Focal white matter lesions	36	0.00330882
HP:0031816	Abnormal oral morphology	36	0.00330882
HP:0032051	Focal cortical dysplasia type II	36	0.00330882
HP:0032813	Neonatal electro-clinical motor seizure	36	0.00330882
HP:0001332	Dystonia	35	0.00321691
HP:0011169	Generalized clonic seizure	35	0.00321691
HP:0033664	Ganglioglioma	35	0.00321691
HP:0001288	Gait disturbance	34	0.003125
HP:0002408	Cerebral arteriovenous malformation	33	0.00303309
HP:0011193	EEG with focal spikes	33	0.00303309
HP:0100026	Arteriovenous malformation	33	0.00303309
HP:0002438	Cerebellar malformation	32	0.00294118
HP:0011154	Focal autonomic seizure	32	0.00294118
HP:0011458	Abdominal symptom	32	0.00294118
HP:0012480	Abnormal cerebral vein morphology	32	0.00294118
HP:0011149	Absence seizure with eyelid myoclonia	31	0.00284926
HP:0031169	Postterm pregnancy	31	0.00284926
HP:0001347	Hyperreflexia	30	0.00275735
HP:0031703	Abnormal ear morphology	30	0.00275735
HP:0000504	Abnormality of vision	29	0.00266544
HP:0002174	Postural tremor	29	0.00266544
HP:0007256	Abnormal pyramidal sign	29	0.00266544
HP:0011354	Generalized abnormality of skin	29	0.00266544
HP:0011400	Abnormal CNS myelination	29	0.00266544
HP:0012447	Abnormal myelination	29	0.00266544
HP:0012547	Abnormal involuntary eye movements	29	0.00266544
HP:0025646	Bilateral polymicrogyria	29	0.00266544
HP:0100960	Asymmetric ventricles	29	0.00266544
HP:0000505	Visual impairment	28	0.00257353
HP:0000932	Abnormal posterior cranial fossa morphology	28	0.00257353
HP:0001939	Abnormality of metabolism/homeostasis	28	0.00257353
HP:0002648	Abnormality of calvarial morphology	28	0.00257353
HP:0002693	Abnormality of the skull base	28	0.00257353
HP:0002814	Abnormality of the lower limb	28	0.00257353
HP:0010662	Abnormality of the diencephalon	28	0.00257353
HP:0012481	Cerebral venous angioma	28	0.00257353
HP:0100851	Abnormal emotion/affect behavior	28	0.00257353
HP:0000736	Short attention span	27	0.00248162
HP:0010636	Schizencephaly	27	0.00248162
HP:0011968	Feeding difficulties	27	0.00248162
HP:0012157	Subcortical cerebral atrophy	27	0.00248162
HP:0030692	Brain neoplasm	27	0.00248162
HP:0000238	Hydrocephalus	26	0.00238971
HP:0000256	Macrocephaly	26	0.00238971
HP:0000356	Abnormality of the outer ear	26	0.00238971
HP:0000364	Hearing abnormality	26	0.00238971
HP:0000365	Hearing impairment	26	0.00238971
HP:0000639	Nystagmus	26	0.00238971
HP:0002506	Diffuse cerebral atrophy	26	0.00238971
HP:0031704	Abnormal ear physiology	26	0.00238971
HP:0000366	Abnormality of the nose	25	0.00229779
HP:0002308	Chiari malformation	25	0.00229779
HP:0011844	Abnormal appendicular skeleton morphology	25	0.00229779
HP:0001324	Muscle weakness	24	0.00220588
HP:0001336	Myoclonus	24	0.00220588
HP:0001342	Cerebral hemorrhage	24	0.00220588
HP:0002084	Encephalocele	24	0.00220588
HP:0002334	Abnormal cerebellar vermis morphology	24	0.00220588
HP:0006970	Periventricular leukomalacia	24	0.00220588
HP:0008872	Feeding difficulties in infancy	24	0.00220588
HP:0011158	Focal sensory seizure with auditory features	24	0.00220588
HP:0011805	Abnormal skeletal muscle morphology	24	0.00220588
HP:0011815	Cephalocele	24	0.00220588
HP:0012510	Extra-axial cerebrospinal fluid accumulation	24	0.00220588
HP:0020217	Focal aware motor seizure	24	0.00220588
HP:0025101	Dysgenesis of the hippocampus	24	0.00220588
HP:0032053	Focal cortical dysplasia type IIb	24	0.00220588
HP:0032409	Subcortical band heterotopia	24	0.00220588
HP:0032716	Focal impaired awareness non-motor seizure	24	0.00220588
HP:0032821	Neonatal electro-clinical tonic seizure	24	0.00220588
HP:0033668	Abnormal amygdala morphology	24	0.00220588
HP:0001005	Dermatological manifestations of systemic disorders	23	0.00211397
HP:0001760	Abnormal foot morphology	23	0.00211397
HP:0002273	Tetraparesis	23	0.00211397
HP:0012650	Perisylvian polymicrogyria	23	0.00211397
HP:0030182	Tetraplegia/tetraparesis	23	0.00211397
HP:0040328	Focal hyperintensity of cerebral white matter on MRI	23	0.00211397
HP:0000733	Stereotypy	22	0.00202206
HP:0002283	Global brain atrophy	22	0.00202206
HP:0002354	Memory impairment	22	0.00202206
HP:0002813	Abnormality of limb bone morphology	22	0.00202206
HP:0009592	Astrocytoma	22	0.00202206
HP:0011355	Localized skin lesion	22	0.00202206
HP:0040068	Abnormality of limb bone	22	0.00202206
HP:0100707	Abnormal astrocyte morphology	22	0.00202206
HP:0000752	Hyperactivity	21	0.00193015
HP:0002012	Abnormality of the abdominal organs	21	0.00193015
HP:0030188	Tremor by anatomical site	21	0.00193015
HP:0000315	Abnormality of the orbital region	20	0.00183824
HP:0002311	Incoordination	20	0.00183824
HP:0009731	Cerebral hamartoma	20	0.00183824
HP:0010566	Hamartoma	20	0.00183824
HP:0011024	Abnormality of the gastrointestinal tract	20	0.00183824
HP:0011196	EEG with focal sharp waves	20	0.00183824
HP:0030669	Abnormal ocular adnexa morphology	20	0.00183824
HP:0032039	Abnormality of the ocular adnexa	20	0.00183824
HP:0001098	Abnormal fundus morphology	19	0.00174632
HP:0001392	Abnormality of the liver	19	0.00174632
HP:0002134	Abnormality of the basal ganglia	19	0.00174632
HP:0002817	Abnormality of the upper limb	19	0.00174632
HP:0004329	Abnormal posterior eye segment morphology	19	0.00174632
HP:0010858	EEG with hyperventilation-induced epileptiform discharges	19	0.00174632
HP:0011297	Abnormal digit morphology	19	0.00174632
HP:0030047	Abnormal lateral ventricle morphology	19	0.00174632
HP:0000492	Abnormal eyelid morphology	18	0.00165441
HP:0000925	Abnormality of the vertebral column	18	0.00165441
HP:0002312	Clumsiness	18	0.00165441
HP:0004297	Abnormality of the biliary system	18	0.00165441
HP:0006913	Frontal cortical atrophy	18	0.00165441
HP:0000174	Abnormal palate morphology	17	0.0015625
HP:0000952	Jaundice	17	0.0015625
HP:0001000	Abnormality of skin pigmentation	17	0.0015625
HP:0001285	Spastic tetraparesis	17	0.0015625
HP:0001396	Cholestasis	17	0.0015625
HP:0002381	Aphasia	17	0.0015625
HP:0006817	Aplasia/Hypoplasia of the cerebellar vermis	17	0.0015625
HP:0011167	Focal tonic seizure	17	0.0015625
HP:0011174	Focal hyperkinetic seizure	17	0.0015625
HP:0011211	EEG with photoparoxysmal response grade I	17	0.0015625
HP:0100886	Abnormality of globe location	17	0.0015625
HP:0000119	Abnormality of the genitourinary system	16	0.00147059
HP:0000587	Abnormality of the optic nerve	16	0.00147059
HP:0000864	Abnormality of the hypothalamus-pituitary axis	16	0.00147059
HP:0001319	Neonatal hypotonia	16	0.00147059
HP:0001320	Cerebellar vermis hypoplasia	16	0.00147059
HP:0002188	Delayed CNS myelination	16	0.00147059
HP:0002363	Abnormal brainstem morphology	16	0.00147059
HP:0004488	Macrocephaly at birth	16	0.00147059
HP:0010674	Abnormality of the curvature of the vertebral column	16	0.00147059
HP:0011004	Abnormal systemic arterial morphology	16	0.00147059
HP:0012337	Abnormal homeostasis	16	0.00147059
HP:0012448	Delayed myelination	16	0.00147059
HP:0012503	Abnormality of the pituitary gland	16	0.00147059
HP:0012762	Cerebral white matter atrophy	16	0.00147059
HP:0032786	Migrating focal seizure	16	0.00147059
HP:0032787	Focal impaired awareness sensory seizure	16	0.00147059
HP:0032867	Refractory status epilepticus	16	0.00147059
HP:0000159	Abnormal lip morphology	15	0.00137868
HP:0001155	Abnormality of the hand	15	0.00137868
HP:0002793	Abnormal pattern of respiration	15	0.00137868
HP:0005445	Enlarged posterior fossa	15	0.00137868
HP:0006919	Abnormal aggressive, impulsive or violent behavior	15	0.00137868
HP:0006956	Dilation of lateral ventricles	15	0.00137868
HP:0009145	Abnormal cerebral artery morphology	15	0.00137868
HP:0011165	Focal sensory seizure with visual features	15	0.00137868
HP:0011197	EEG with focal spike waves	15	0.00137868
HP:0011821	Abnormality of facial skeleton	15	0.00137868
HP:0012286	Abnormal hypothalamus morphology	15	0.00137868
HP:0100308	Cerebral cortical hemiatrophy	15	0.00137868
HP:0200085	Limb tremor	15	0.00137868
HP:0000377	Abnormality of the pinna	14	0.00128676
HP:0000486	Strabismus	14	0.00128676
HP:0000549	Abnormal conjugate eye movement	14	0.00128676
HP:0001302	Pachygyria	14	0.00128676
HP:0002066	Gait ataxia	14	0.00128676
HP:0002444	Hypothalamic hamartoma	14	0.00128676
HP:0006927	Unilateral polymicrogyria	14	0.00128676
HP:0009115	Aplasia/hypoplasia involving the skeleton	14	0.00128676
HP:0011099	Spastic hemiparesis	14	0.00128676
HP:0011138	Abnormality of skin adnexa morphology	14	0.00128676
HP:0012719	Functional abnormality of the gastrointestinal tract	14	0.00128676
HP:0012733	Macule	14	0.00128676
HP:0000277	Abnormal mandible morphology	13	0.00119485
HP:0000718	Aggressive behavior	13	0.00119485
HP:0001595	Abnormal hair morphology	13	0.00119485
HP:0002360	Sleep disturbance	13	0.00119485
HP:0002617	Vascular dilatation	13	0.00119485
HP:0002715	Abnormality of the immune system	13	0.00119485
HP:0005105	Abnormal nasal morphology	13	0.00119485
HP:0007281	Developmental stagnation	13	0.00119485
HP:0007291	Posterior fossa cyst	13	0.00119485
HP:0010663	Abnormality of thalamus morphology	13	0.00119485
HP:0011014	Abnormal glucose homeostasis	13	0.00119485
HP:0011189	Bilateral multifocal epileptiform discharges	13	0.00119485
HP:0012104	Parietal cortical atrophy	13	0.00119485
HP:0025270	Abnormal esophagus physiology	13	0.00119485
HP:0030791	Abnormal jaw morphology	13	0.00119485
HP:0032407	Bilateral perisylvian polymicrogyria	13	0.00119485
HP:0032680	Focal cognitive seizure	13	0.00119485
HP:0033681	Oligodendroglioma	13	0.00119485
HP:0000078	Abnormality of the genital system	12	0.00110294
HP:0000177	Abnormality of upper lip	12	0.00110294
HP:0000324	Facial asymmetry	12	0.00110294
HP:0000759	Abnormal peripheral nervous system morphology	12	0.00110294
HP:0000953	Hyperpigmentation of the skin	12	0.00110294
HP:0001260	Dysarthria	12	0.00110294
HP:0001274	Agenesis of corpus callosum	12	0.00110294
HP:0001310	Dysmetria	12	0.00110294
HP:0001357	Plagiocephaly	12	0.00110294
HP:0001627	Abnormal heart morphology	12	0.00110294
HP:0001943	Hypoglycemia	12	0.00110294
HP:0001998	Neonatal hypoglycemia	12	0.00110294
HP:0002076	Migraine	12	0.00110294
HP:0002104	Apnea	12	0.00110294
HP:0002315	Headache	12	0.00110294
HP:0002650	Scoliosis	12	0.00110294
HP:0004944	Dilatation of the cerebral artery	12	0.00110294
HP:0006834	Developmental stagnation at onset of seizures	12	0.00110294
HP:0007018	Attention deficit hyperactivity disorder	12	0.00110294
HP:0007099	Chiari type I malformation	12	0.00110294
HP:0007239	Congenital encephalopathy	12	0.00110294
HP:0008050	Abnormality of the palpebral fissures	12	0.00110294
HP:0011015	Abnormal blood glucose concentration	12	0.00110294
HP:0011172	Complex febrile seizure	12	0.00110294
HP:0011451	Primary microcephaly	12	0.00110294
HP:0032471	Focal polymicrogyria	12	0.00110294
HP:0001034	Hypermelanotic macule	11	0.00101103
HP:0001780	Abnormality of toe	11	0.00101103
HP:0002071	Abnormality of extrapyramidal motor function	11	0.00101103
HP:0002075	Dysdiadochokinesis	11	0.00101103
HP:0002132	Porencephalic cyst	11	0.00101103
HP:0006989	Dysplastic corpus callosum	11	0.00101103
HP:0007400	Irregular hyperpigmentation	11	0.00101103
HP:0010978	Abnormality of immune system physiology	11	0.00101103
HP:0011166	Focal myoclonic seizure	11	0.00101103
HP:0032180	Abnormal circulating metabolite concentration	11	0.00101103
HP:0000218	High palate	10	0.000919118
HP:0000290	Abnormality of the forehead	10	0.000919118
HP:0000722	Obsessive-compulsive behavior	10	0.000919118
HP:0002194	Delayed gross motor development	10	0.000919118
HP:0006812	White mater abnormalities in the posterior periventricular region	10	0.000919118
HP:0010766	Ectopic calcification	10	0.000919118
HP:0010938	Abnormality of the external nose	10	0.000919118
HP:0011184	EEG with hyperventilation-induced generalized epileptiform discharges	10	0.000919118
HP:0011362	Abnormal hair quantity	10	0.000919118
HP:0011729	Abnormality of joint mobility	10	0.000919118
HP:0011843	Abnormality of musculoskeletal physiology	10	0.000919118
HP:0012015	EEG with frontal focal spikes	10	0.000919118
HP:0012433	Abnormal social behavior	10	0.000919118
HP:0025613	Focal emotional seizure	10	0.000919118
HP:0032898	Focal automatism seizure	10	0.000919118
HP:0033051	Impaired executive functioning	10	0.000919118
HP:0033669	Enlarged amygdala	10	0.000919118
HP:0000316	Hypertelorism	9	0.000827206
HP:0000357	Abnormal location of ears	9	0.000827206
HP:0000820	Abnormality of the thyroid gland	9	0.000827206
HP:0000957	Cafe-au-lait spot	9	0.000827206
HP:0001123	Visual field defect	9	0.000827206
HP:0001159	Syndactyly	9	0.000827206
HP:0002280	Enlarged cisterna magna	9	0.000827206
HP:0002406	Limb dysmetria	9	0.000827206
HP:0002514	Cerebral calcification	9	0.000827206
HP:0003549	Abnormality of connective tissue	9	0.000827206
HP:0009830	Peripheral neuropathy	9	0.000827206
HP:0010821	Focal emotional seizure with laughing	9	0.000827206
HP:0011195	EEG with focal sharp slow waves	9	0.000827206
HP:0012243	Abnormal reproductive system morphology	9	0.000827206
HP:0012680	Abnormality of the pineal gland	9	0.000827206
HP:0012681	Abnormal pineal morphology	9	0.000827206
HP:0012683	Pineal cyst	9	0.000827206
HP:0032663	Focal motor status epilepticus	9	0.000827206
HP:0032711	Focal aware clonic seizure	9	0.000827206
HP:0033346	Psychic epileptic aura	9	0.000827206
HP:0100704	Cerebral visual impairment	9	0.000827206
HP:0000079	Abnormality of the urinary system	8	0.000735294
HP:0000347	Micrognathia	8	0.000735294
HP:0000407	Sensorineural hearing impairment	8	0.000735294
HP:0000811	Abnormal external genitalia	8	0.000735294
HP:0000961	Cyanosis	8	0.000735294
HP:0001167	Abnormality of finger	8	0.000735294
HP:0001291	Abnormal cranial nerve morphology	8	0.000735294
HP:0001770	Toe syndactyly	8	0.000735294
HP:0002072	Chorea	8	0.000735294
HP:0002198	Dilated fourth ventricle	8	0.000735294
HP:0007375	Abnormality of the septum pellucidum	8	0.000735294
HP:0009116	Aplasia/Hypoplasia involving bones of the skull	8	0.000735294
HP:0009118	Aplasia/Hypoplasia of the mandible	8	0.000735294
HP:0009122	Aplasia/hypoplasia affecting bones of the axial skeleton	8	0.000735294
HP:0009127	Abnormality of the musculature of the limbs	8	0.000735294
HP:0010862	Delayed fine motor development	8	0.000735294
HP:0010950	Abnormal fourth ventricle morphology	8	0.000735294
HP:0011159	Focal autonomic seizure with epigastric sensation/nausea/vomiting/other gastrointestinal phenomena	8	0.000735294
HP:0011163	Focal sensory seizure with somatosensory features	8	0.000735294
HP:0011339	Abnormality of upper lip vermillion	8	0.000735294
HP:0011389	Functional abnormality of the inner ear	8	0.000735294
HP:0011799	Abnormality of facial soft tissue	8	0.000735294
HP:0012000	EEG with generalized spikes	8	0.000735294
HP:0012014	EEG with central focal spikes	8	0.000735294
HP:0012252	Abnormal respiratory system morphology	8	0.000735294
HP:0020209	Hot water-induced seizure	8	0.000735294
HP:0030746	Intraventricular hemorrhage	8	0.000735294
HP:0030891	Periventricular white matter hyperintensities	8	0.000735294
HP:0031466	Impairment in personality functioning	8	0.000735294
HP:0032712	Focal impaired awareness motor seizure	8	0.000735294
HP:0200006	Slanting of the palpebral fissure	8	0.000735294
HP:0000032	Abnormality of male external genitalia	7	0.000643382
HP:0000301	Abnormality of facial musculature	7	0.000643382
HP:0000422	Abnormal nasal bridge morphology	7	0.000643382
HP:0000717	Autism	7	0.000643382
HP:0000735	Impaired social interactions	7	0.000643382
HP:0002015	Dysphagia	7	0.000643382
HP:0002020	Gastroesophageal reflux	7	0.000643382
HP:0002451	Limb dystonia	7	0.000643382
HP:0002926	Abnormality of thyroid physiology	7	0.000643382
HP:0003429	CNS hypomyelination	7	0.000643382
HP:0003474	Somatic sensory dysfunction	7	0.000643382
HP:0003690	Limb muscle weakness	7	0.000643382
HP:0006808	Cerebral hypomyelination	7	0.000643382
HP:0006891	Thick cerebral cortex	7	0.000643382
HP:0007376	Abnormal choroid plexus morphology	7	0.000643382
HP:0008056	Aplasia/Hypoplasia affecting the eye	7	0.000643382
HP:0010461	Abnormality of the male genitalia	7	0.000643382
HP:0011098	Speech apraxia	7	0.000643382
HP:0011342	Mild global developmental delay	7	0.000643382
HP:0011344	Severe global developmental delay	7	0.000643382
HP:0011675	Arrhythmia	7	0.000643382
HP:0011747	Abnormality of the anterior pituitary	7	0.000643382
HP:0012018	EEG with temporal focal spikes	7	0.000643382
HP:0012718	Morphological abnormality of the gastrointestinal tract	7	0.000643382
HP:0025033	Abnormality of digestive system morphology	7	0.000643382
HP:0025644	Fixation-off epileptiform discharges	7	0.000643382
HP:0030956	Abnormality of cardiovascular system electrophysiology	7	0.000643382
HP:0032325	Lacunar stroke	7	0.000643382
HP:0032758	Focal aware myoclonic seizure	7	0.000643382
HP:0032815	Neonatal electro-clinical myoclonic seizure	7	0.000643382
HP:0100568	Neoplasm of the endocrine system	7	0.000643382
HP:0000202	Oral cleft	6	0.000551471
HP:0000219	Thin upper lip vermilion	6	0.000551471
HP:0000233	Thin vermilion border	6	0.000551471
HP:0000278	Retrognathia	6	0.000551471
HP:0000286	Epicanthus	6	0.000551471
HP:0000737	Irritability	6	0.000551471
HP:0000758	Impaired use of nonverbal behaviors	6	0.000551471
HP:0000817	Poor eye contact	6	0.000551471
HP:0000821	Hypothyroidism	6	0.000551471
HP:0001266	Choreoathetosis	6	0.000551471
HP:0001268	Mental deterioration	6	0.000551471
HP:0001305	Dandy-Walker malformation	6	0.000551471
HP:0001355	Megalencephaly	6	0.000551471
HP:0001388	Joint laxity	6	0.000551471
HP:0001510	Growth delay	6	0.000551471
HP:0001513	Obesity	6	0.000551471
HP:0001762	Talipes equinovarus	6	0.000551471
HP:0001883	Talipes	6	0.000551471
HP:0002138	Subarachnoid hemorrhage	6	0.000551471
HP:0002350	Cerebellar cyst	6	0.000551471
HP:0005656	Positional foot deformity	6	0.000551471
HP:0006824	Cranial nerve paralysis	6	0.000551471
HP:0007361	Abnormal pons morphology	6	0.000551471
HP:0009815	Aplasia/hypoplasia of the extremities	6	0.000551471
HP:0010535	Sleep apnea	6	0.000551471
HP:0012002	Experiential epileptic aura	6	0.000551471
HP:0012004	Focal cognitive seizure with deja vu/jamais vu	6	0.000551471
HP:0012016	EEG with occipital focal spikes	6	0.000551471
HP:0012377	Hemianopia	6	0.000551471
HP:0012703	Abnormal subarachnoid space morphology	6	0.000551471
HP:0030319	Weakness of facial musculature	6	0.000551471
HP:0031910	Abnormal cranial nerve physiology	6	0.000551471
HP:0032052	Focal cortical dysplasia type IIa	6	0.000551471
HP:0032392	Nodular subcortical heterotopia in peritrigonal regions	6	0.000551471
HP:0032810	Focal sensory seizure with cephalic sensation	6	0.000551471
HP:0032896	Music-induced seizure	6	0.000551471
HP:0040277	Neoplasm of the pituitary gland	6	0.000551471
HP:0045060	Aplasia/hypoplasia involving bones of the extremities	6	0.000551471
HP:0100007	Neoplasm of the peripheral nervous system	6	0.000551471
HP:0100307	Cerebellar hemisphere hypoplasia	6	0.000551471
HP:0000002	Abnormality of body height	5	0.000459559
HP:0000035	Abnormal testis morphology	5	0.000459559
HP:0000175	Cleft palate	5	0.000459559
HP:0000288	Abnormality of the philtrum	5	0.000459559
HP:0000325	Triangular face	5	0.000459559
HP:0000400	Macrotia	5	0.000459559
HP:0000464	Abnormality of the neck	5	0.000459559
HP:0000490	Deeply set eye	5	0.000459559
HP:0000494	Downslanted palpebral fissures	5	0.000459559
HP:0000508	Ptosis	5	0.000459559
HP:0000666	Horizontal nystagmus	5	0.000459559
HP:0000954	Single transverse palmar crease	5	0.000459559
HP:0001010	Hypopigmentation of the skin	5	0.000459559
HP:0001018	Abnormal palmar dermatoglyphics	5	0.000459559
HP:0001265	Hyporeflexia	5	0.000459559
HP:0001315	Reduced tendon reflexes	5	0.000459559
HP:0001326	EEG with irregular generalized spike and wave complexes	5	0.000459559
HP:0001344	Absent speech	5	0.000459559
HP:0001671	Abnormal cardiac septum morphology	5	0.000459559
HP:0002061	Lower limb spasticity	5	0.000459559
HP:0002067	Bradykinesia	5	0.000459559
HP:0002078	Truncal ataxia	5	0.000459559
HP:0002190	Choroid plexus cyst	5	0.000459559
HP:0003324	Generalized muscle weakness	5	0.000459559
HP:0004354	Abnormal circulating carboxylic acid concentration	5	0.000459559
HP:0005927	Aplasia/hypoplasia involving bones of the hand	5	0.000459559
HP:0006493	Aplasia/hypoplasia involving bones of the lower limbs	5	0.000459559
HP:0006494	Aplasia/Hypoplasia involving bones of the feet	5	0.000459559
HP:0006496	Aplasia/hypoplasia involving bones of the upper limbs	5	0.000459559
HP:0007204	Diffuse white matter abnormalities	5	0.000459559
HP:0007206	Hemimegalencephaly	5	0.000459559
HP:0007477	Abnormal dermatoglyphics	5	0.000459559
HP:0008057	Aplasia/Hypoplasia affecting the fundus	5	0.000459559
HP:0008058	Aplasia/Hypoplasia of the optic nerve	5	0.000459559
HP:0009124	Abnormal adipose tissue morphology	5	0.000459559
HP:0010490	Abnormality of the palmar creases	5	0.000459559
HP:0010628	Facial palsy	5	0.000459559
HP:0010827	Abnormality of the seventh cranial nerve	5	0.000459559
HP:0010844	EEG with multifocal slow activity	5	0.000459559
HP:0010936	Abnormality of the lower urinary tract	5	0.000459559
HP:0010994	Abnormal corpus striatum morphology	5	0.000459559
HP:0011190	Uni- and bilateral multifocal epileptiform discharges	5	0.000459559
HP:0011207	EEG with generalized slow activity grade 2	5	0.000459559
HP:0011276	Vascular skin abnormality	5	0.000459559
HP:0011356	Regional abnormality of skin	5	0.000459559
HP:0012031	Lipomatous tumor	5	0.000459559
HP:0012096	Intracranial epidermoid cyst	5	0.000459559
HP:0012105	Occipital cortical atrophy	5	0.000459559
HP:0012504	Abnormal size of pituitary gland	5	0.000459559
HP:0012751	Abnormal basal ganglia MRI signal intensity	5	0.000459559
HP:0012799	Unilateral facial palsy	5	0.000459559
HP:0030186	Kinetic tremor	5	0.000459559
HP:0032101	Unusual infection	5	0.000459559
HP:0032759	Focal sensory seizure with vestibular features	5	0.000459559
HP:0040069	Abnormal lower limb bone morphology	5	0.000459559
HP:0040211	Abnormal skin morphology of the palm	5	0.000459559
HP:0100021	Cerebral palsy	5	0.000459559
HP:0100737	Abnormal hard palate morphology	5	0.000459559
HP:0100871	Abnormality of the palm	5	0.000459559
HP:0200013	Neoplasm of fatty tissue	5	0.000459559
HP:0410278	Pituitary gland cyst	5	0.000459559
HP:0000036	Abnormal penis morphology	4	0.000367647
HP:0000047	Hypospadias	4	0.000367647
HP:0000164	Abnormality of the dentition	4	0.000367647
HP:0000248	Brachycephaly	4	0.000367647
HP:0000268	Dolichocephaly	4	0.000367647
HP:0000280	Coarse facial features	4	0.000367647
HP:0000311	Round face	4	0.000367647
HP:0000369	Low-set ears	4	0.000367647
HP:0000429	Abnormality of the nasal alae	4	0.000367647
HP:0000431	Wide nasal bridge	4	0.000367647
HP:0000436	Abnormality of the nasal tip	4	0.000367647
HP:0000463	Anteverted nares	4	0.000367647
HP:0000479	Abnormal retinal morphology	4	0.000367647
HP:0000534	Abnormal eyebrow morphology	4	0.000367647
HP:0000601	Hypotelorism	4	0.000367647
HP:0000609	Optic nerve hypoplasia	4	0.000367647
HP:0000617	Abnormality of ocular smooth pursuit	4	0.000367647
HP:0000692	Tooth malposition	4	0.000367647
HP:0000716	Depression	4	0.000367647
HP:0000769	Abnormality of the breast	4	0.000367647
HP:0000795	Abnormality of the urethra	4	0.000367647
HP:0000998	Hypertrichosis	4	0.000367647
HP:0001007	Hirsutism	4	0.000367647
HP:0001152	Saccadic smooth pursuit	4	0.000367647
HP:0001300	Parkinsonism	4	0.000367647
HP:0001327	Photosensitive myoclonic seizure	4	0.000367647
HP:0001331	Absent septum pellucidum	4	0.000367647
HP:0001367	Abnormal joint morphology	4	0.000367647
HP:0001508	Failure to thrive	4	0.000367647
HP:0001631	Atrial septal defect	4	0.000367647
HP:0001662	Bradycardia	4	0.000367647
HP:0001699	Sudden death	4	0.000367647
HP:0001763	Pes planus	4	0.000367647
HP:0001773	Short foot	4	0.000367647
HP:0002013	Vomiting	4	0.000367647
HP:0002017	Nausea and vomiting	4	0.000367647
HP:0002143	Abnormality of the spinal cord	4	0.000367647
HP:0002310	Orofacial dyskinesia	4	0.000367647
HP:0002322	Resting tremor	4	0.000367647
HP:0002357	Dysphasia	4	0.000367647
HP:0002374	Diminished movement	4	0.000367647
HP:0002378	Hand tremor	4	0.000367647
HP:0002395	Lower limb hyperreflexia	4	0.000367647
HP:0002540	Inability to walk	4	0.000367647
HP:0002719	Recurrent infections	4	0.000367647
HP:0002870	Obstructive sleep apnea	4	0.000367647
HP:0002893	Pituitary adenoma	4	0.000367647
HP:0004328	Abnormal anterior eye segment morphology	4	0.000367647
HP:0004408	Abnormality of the sense of smell	4	0.000367647
HP:0005120	Abnormal cardiac atrium morphology	4	0.000367647
HP:0005288	Abnormality of the nares	4	0.000367647
HP:0005922	Abnormal hand morphology	4	0.000367647
HP:0005949	Apneic episodes in infancy	4	0.000367647
HP:0006888	Meningoencephalocele	4	0.000367647
HP:0007034	Generalized hyperreflexia	4	0.000367647
HP:0007109	Periventricular cysts	4	0.000367647
HP:0007183	Focal T2 hyperintense basal ganglia lesion	4	0.000367647
HP:0007305	CNS demyelination	4	0.000367647
HP:0007332	Focal hemifacial clonic seizure	4	0.000367647
HP:0007340	Lower limb muscle weakness	4	0.000367647
HP:0007351	Upper limb postural tremor	4	0.000367647
HP:0007565	Multiple cafe-au-lait spots	4	0.000367647
HP:0008069	Neoplasm of the skin	4	0.000367647
HP:0008373	Puberty and gonadal disorders	4	0.000367647
HP:0008936	Muscular hypotonia of the trunk	4	0.000367647
HP:0010831	Impaired proprioception	4	0.000367647
HP:0010865	Oppositional defiant disorder	4	0.000367647
HP:0011161	Focal sensory seizure with olfactory features	4	0.000367647
HP:0011218	Abnormal shape of the frontal region	4	0.000367647
HP:0011289	EEG with temporal sharp slow waves	4	0.000367647
HP:0011294	EEG with frontal sharp waves	4	0.000367647
HP:0011296	EEG with temporal sharp waves	4	0.000367647
HP:0011750	Neoplasm of the anterior pituitary	4	0.000367647
HP:0011931	Abnormal cerebellar peduncle morphology	4	0.000367647
HP:0011994	Abnormal atrial septum morphology	4	0.000367647
HP:0012005	Deja vu aura	4	0.000367647
HP:0012009	EEG with central focal spike waves	4	0.000367647
HP:0012010	EEG with frontal focal spike waves	4	0.000367647
HP:0012415	Abnormal blood gas level	4	0.000367647
HP:0012501	Abnormality of the brainstem white matter	4	0.000367647
HP:0012795	Abnormality of the optic disc	4	0.000367647
HP:0012847	Epilepsia partialis continua	4	0.000367647
HP:0020073	Hypopigmented macule	4	0.000367647
HP:0025668	Abnormal neck morphology	4	0.000367647
HP:0030236	Abnormality of muscle size	4	0.000367647
HP:0030693	Supratentorial neoplasm	4	0.000367647
HP:0030962	Abnormal morphology of the great vessels	4	0.000367647
HP:0031093	Abnormal breast morphology	4	0.000367647
HP:0032076	Abnormal male urethral meatus morphology	4	0.000367647
HP:0032406	Unilateral perisylvian polymicrogyria	4	0.000367647
HP:0032410	Bilateral generalized polymicrogyria	4	0.000367647
HP:0032671	Non-convulsive status epilepticus without coma	4	0.000367647
HP:0032755	Focal impaired awareness autonomic seizure	4	0.000367647
HP:0032806	Focal impaired awareness sensory seizure with visual features	4	0.000367647
HP:0032878	Focal impaired awareness sensory seizure with cephalic sensation	4	0.000367647
HP:0033258	Sudden unexpected death in epilepsy	4	0.000367647
HP:0033693	Phantosmia	4	0.000367647
HP:0040006	Mortality/Aging	4	0.000367647
HP:0100309	Subdural hemorrhage	4	0.000367647
HP:0100627	Displacement of the urethral meatus	4	0.000367647
HP:0000028	Cryptorchidism	3	0.000275735
HP:0000154	Wide mouth	3	0.000275735
HP:0000306	Abnormality of the chin	3	0.000275735
HP:0000309	Abnormality of the midface	3	0.000275735
HP:0000348	High forehead	3	0.000275735
HP:0000359	Abnormality of the inner ear	3	0.000275735
HP:0000414	Bulbous nose	3	0.000275735
HP:0000501	Glaucoma	3	0.000275735
HP:0000582	Upslanted palpebral fissure	3	0.000275735
HP:0000640	Gaze-evoked nystagmus	3	0.000275735
HP:0000648	Optic atrophy	3	0.000275735
HP:0000726	Dementia	3	0.000275735
HP:0000763	Sensory neuropathy	3	0.000275735
HP:0000765	Abnormal thorax morphology	3	0.000275735
HP:0000766	Abnormal sternum morphology	3	0.000275735
HP:0000767	Pectus excavatum	3	0.000275735
HP:0000830	Anterior hypopituitarism	3	0.000275735
HP:0001009	Telangiectasia	3	0.000275735
HP:0001067	Neurofibromas	3	0.000275735
HP:0001271	Polyneuropathy	3	0.000275735
HP:0001511	Intrauterine growth retardation	3	0.000275735
HP:0001608	Abnormality of the voice	3	0.000275735
HP:0001965	Abnormal scalp morphology	3	0.000275735
HP:0002007	Frontal bossing	3	0.000275735
HP:0002088	Abnormal lung morphology	3	0.000275735
HP:0002242	Abnormal intestine morphology	3	0.000275735
HP:0002339	Abnormal caudate nucleus morphology	3	0.000275735
HP:0002355	Difficulty walking	3	0.000275735
HP:0002389	Cavum septum pellucidum	3	0.000275735
HP:0002403	Positive Romberg sign	3	0.000275735
HP:0002421	Poor head control	3	0.000275735
HP:0002453	Abnormal globus pallidus morphology	3	0.000275735
HP:0002487	Hyperkinetic movements	3	0.000275735
HP:0002577	Abnormal stomach morphology	3	0.000275735
HP:0002633	Vasculitis	3	0.000275735
HP:0002644	Abnormality of pelvic girdle bone morphology	3	0.000275735
HP:0002684	Thickened calvaria	3	0.000275735
HP:0002904	Hyperbilirubinemia	3	0.000275735
HP:0003111	Abnormal blood ion concentration	3	0.000275735
HP:0003117	Abnormal circulating hormone concentration	3	0.000275735
HP:0003196	Short nose	3	0.000275735
HP:0003202	Skeletal muscle atrophy	3	0.000275735
HP:0003272	Abnormal hip bone morphology	3	0.000275735
HP:0003307	Hyperlordosis	3	0.000275735
HP:0003484	Upper limb muscle weakness	3	0.000275735
HP:0003487	Babinski sign	3	0.000275735
HP:0003764	Nevus	3	0.000275735
HP:0004207	Abnormal 5th finger morphology	3	0.000275735
HP:0004302	Functional motor deficit	3	0.000275735
HP:0004322	Short stature	3	0.000275735
HP:0004437	Cranial hyperostosis	3	0.000275735
HP:0004691	2-3 toe syndactyly	3	0.000275735
HP:0005289	Abnormality of the nasolabial region	3	0.000275735
HP:0005318	Cerebral vasculitis	3	0.000275735
HP:0005607	Abnormal tracheobronchial morphology	3	0.000275735
HP:0006265	Aplasia/Hypoplasia of fingers	3	0.000275735
HP:0006579	Prolonged neonatal jaundice	3	0.000275735
HP:0006855	Cerebellar vermis atrophy	3	0.000275735
HP:0006986	Upper limb spasticity	3	0.000275735
HP:0007663	Reduced visual acuity	3	0.000275735
HP:0009381	Short finger	3	0.000275735
HP:0009588	Vestibular Schwannoma	3	0.000275735
HP:0009591	Abnormality of the vestibulocochlear nerve	3	0.000275735
HP:0010526	Dysgraphia	3	0.000275735
HP:0010544	Vertical nystagmus	3	0.000275735
HP:0010614	Fibroma	3	0.000275735
HP:0010801	Underdeveloped nasolabial fold	3	0.000275735
HP:0010929	Abnormal blood cation concentration	3	0.000275735
HP:0010951	Abnormal third ventricle morphology	3	0.000275735
HP:0010995	Abnormal circulating dicarboxylic acid concentration	3	0.000275735
HP:0011017	Abnormal cellular physiology	3	0.000275735
HP:0011160	Focal sensory seizure with gustatory features	3	0.000275735
HP:0011199	EEG with generalized sharp slow waves	3	0.000275735
HP:0011210	EEG with occipital slowing	3	0.000275735
HP:0011290	EEG with frontal sharp slow waves	3	0.000275735
HP:0011337	Abnormality of mouth size	3	0.000275735
HP:0011603	Congenital malformation of the great arteries	3	0.000275735
HP:0011751	Abnormality of the posterior pituitary	3	0.000275735
HP:0011927	Short digit	3	0.000275735
HP:0011947	Respiratory tract infection	3	0.000275735
HP:0012110	Hypoplasia of the pons	3	0.000275735
HP:0012316	Fibrous tissue neoplasm	3	0.000275735
HP:0012418	Hypoxemia	3	0.000275735
HP:0012434	Delayed social development	3	0.000275735
HP:0012505	Enlarged pituitary gland	3	0.000275735
HP:0012520	Dilation of Virchow-Robin spaces	3	0.000275735
HP:0012693	Abnormal thalamic size	3	0.000275735
HP:0012695	Decreased thalamic volume	3	0.000275735
HP:0012780	Neoplasm of the ear	3	0.000275735
HP:0025104	Capillary malformation	3	0.000275735
HP:0025354	Abnormal cellular phenotype	3	0.000275735
HP:0025403	Stooped posture	3	0.000275735
HP:0025722	Cerebral infarct	3	0.000275735
HP:0030048	Colpocephaly	3	0.000275735
HP:0030081	Punctate periventricular T2 hyperintense foci	3	0.000275735
HP:0030084	Clinodactyly	3	0.000275735
HP:0030217	Limb apraxia	3	0.000275735
HP:0030448	Soft tissue sarcoma	3	0.000275735
HP:0031422	Abnormal cerebellar cortex morphology	3	0.000275735
HP:0031629	Impaired tandem gait	3	0.000275735
HP:0031828	Abnormal superficial reflex	3	0.000275735
HP:0031960	Arm dystonia	3	0.000275735
HP:0032047	Focal cortical dysplasia type I	3	0.000275735
HP:0032054	Focal cortical dysplasia type III	3	0.000275735
HP:0032578	Third ventricle colloid cyst	3	0.000275735
HP:0032665	Repeated focal motor seizures	3	0.000275735
HP:0032667	Myoclonic status epilepticus	3	0.000275735
HP:0032724	Focal impaired awareness tonic seizure	3	0.000275735
HP:0032725	Focal impaired awareness clonic seizure	3	0.000275735
HP:0032766	Focal autonomic seizure with hypoventilation/hyperventilation/altered respiration	3	0.000275735
HP:0032778	Focal impaired awareness autonomic seizure with epigastric sensation/nausea/vomiting/other gastrointestinal phenomena	3	0.000275735
HP:0032843	Focal-onset epileptic spasm	3	0.000275735
HP:0032854	Focal aware hemifacial clonic seizure	3	0.000275735
HP:0032890	Focal impaired awareness sensory seizure with somatosensory features	3	0.000275735
HP:0033479	Abnormal circulating bilirubin concentration	3	0.000275735
HP:0033714	Multiple meningiomata	3	0.000275735
HP:0034057	Fetal anomaly	3	0.000275735
HP:0034059	Abnormal fetal physiology	3	0.000275735
HP:0040075	Hypopituitarism	3	0.000275735
HP:0040096	Neoplasm of the inner ear	3	0.000275735
HP:0100008	Schwannoma	3	0.000275735
HP:0100033	Tics	3	0.000275735
HP:0100037	Abnormality of the scalp hair	3	0.000275735
HP:0100242	Sarcoma	3	0.000275735
HP:0100491	Abnormality of lower limb joint	3	0.000275735
HP:0100555	Asymmetric growth	3	0.000275735
HP:0100561	Spinal cord lesion	3	0.000275735
HP:0100774	Hyperostosis	3	0.000275735
HP:0100807	Long fingers	3	0.000275735
HP:0100961	Enlarged hippocampus	3	0.000275735
HP:0200007	Abnormal size of the palpebral fissures	3	0.000275735
HP:0200055	Small hand	3	0.000275735
HP:0500165	Abnormal blood oxygen level	3	0.000275735
HP:0000010	Recurrent urinary tract infections	2	0.000183824
HP:0000034	Hydrocele testis	2	0.000183824
HP:0000080	Abnormality of reproductive system physiology	2	0.000183824
HP:0000098	Tall stature	2	0.000183824
HP:0000135	Hypogonadism	2	0.000183824
HP:0000168	Abnormality of the gingiva	2	0.000183824
HP:0000178	Abnormality of lower lip	2	0.000183824
HP:0000212	Gingival overgrowth	2	0.000183824
HP:0000235	Abnormality of the fontanelles or cranial sutures	2	0.000183824
HP:0000243	Trigonocephaly	2	0.000183824
HP:0000264	Abnormality of the mastoid	2	0.000183824
HP:0000272	Malar flattening	2	0.000183824
HP:0000308	Microretrognathia	2	0.000183824
HP:0000343	Long philtrum	2	0.000183824
HP:0000358	Posteriorly rotated ears	2	0.000183824
HP:0000473	Torticollis	2	0.000183824
HP:0000517	Abnormality of the lens	2	0.000183824
HP:0000518	Cataract	2	0.000183824
HP:0000532	Abnormal chorioretinal morphology	2	0.000183824
HP:0000539	Abnormality of refraction	2	0.000183824
HP:0000553	Abnormal uvea morphology	2	0.000183824
HP:0000568	Microphthalmia	2	0.000183824
HP:0000570	Abnormal saccadic eye movements	2	0.000183824
HP:0000610	Abnormal choroid morphology	2	0.000183824
HP:0000618	Blindness	2	0.000183824
HP:0000664	Synophrys	2	0.000183824
HP:0000678	Dental crowding	2	0.000183824
HP:0000687	Widely spaced teeth	2	0.000183824
HP:0000738	Hallucinations	2	0.000183824
HP:0000742	Self-mutilation	2	0.000183824
HP:0000775	Abnormality of the diaphragm	2	0.000183824
HP:0000776	Congenital diaphragmatic hernia	2	0.000183824
HP:0000824	Decreased response to growth hormone stimulation test	2	0.000183824
HP:0000826	Precocious puberty	2	0.000183824
HP:0000939	Osteoporosis	2	0.000183824
HP:0000969	Edema	2	0.000183824
HP:0001012	Multiple lipomas	2	0.000183824
HP:0001052	Nevus flammeus	2	0.000183824
HP:0001053	Hypopigmented skin patches	2	0.000183824
HP:0001166	Arachnodactyly	2	0.000183824
HP:0001238	Slender finger	2	0.000183824
HP:0001279	Syncope	2	0.000183824
HP:0001328	Specific learning disability	2	0.000183824
HP:0001350	Slurred speech	2	0.000183824
HP:0001371	Flexion contracture	2	0.000183824
HP:0001384	Abnormal hip joint morphology	2	0.000183824
HP:0001560	Abnormality of the amniotic fluid	2	0.000183824
HP:0001600	Abnormality of the larynx	2	0.000183824
HP:0001601	Laryngomalacia	2	0.000183824
HP:0001618	Dysphonia	2	0.000183824
HP:0001637	Abnormal myocardium morphology	2	0.000183824
HP:0001638	Cardiomyopathy	2	0.000183824
HP:0001643	Patent ductus arteriosus	2	0.000183824
HP:0001654	Abnormal heart valve morphology	2	0.000183824
HP:0001713	Abnormal cardiac ventricle morphology	2	0.000183824
HP:0001787	Abnormal delivery	2	0.000183824
HP:0001877	Abnormal erythrocyte morphology	2	0.000183824
HP:0001928	Abnormality of coagulation	2	0.000183824
HP:0002021	Pyloric stenosis	2	0.000183824
HP:0002077	Migraine with aura	2	0.000183824
HP:0002080	Intention tremor	2	0.000183824
HP:0002087	Abnormality of the upper respiratory tract	2	0.000183824
HP:0002091	Restrictive ventilatory defect	2	0.000183824
HP:0002145	Frontotemporal dementia	2	0.000183824
HP:0002179	Opisthotonus	2	0.000183824
HP:0002205	Recurrent respiratory infections	2	0.000183824
HP:0002219	Facial hypertrichosis	2	0.000183824
HP:0002267	Exaggerated startle response	2	0.000183824
HP:0002301	Hemiplegia	2	0.000183824
HP:0002305	Athetosis	2	0.000183824
HP:0002346	Head tremor	2	0.000183824
HP:0002375	Hypokinesia	2	0.000183824
HP:0002416	Subependymal cysts	2	0.000183824
HP:0002418	Abnormal midbrain morphology	2	0.000183824
HP:0002427	Expressive aphasia	2	0.000183824
HP:0002442	Dyscalculia	2	0.000183824
HP:0002530	Axial dystonia	2	0.000183824
HP:0002545	Patchy demyelination of subcortical white matter	2	0.000183824
HP:0002600	Hyporeflexia of lower limbs	2	0.000183824
HP:0002778	Abnormal tracheal morphology	2	0.000183824
HP:0002883	Hyperventilation	2	0.000183824
HP:0003112	Abnormal circulating amino acid concentration	2	0.000183824
HP:0003186	Inverted nipples	2	0.000183824
HP:0003256	Abnormality of the coagulation cascade	2	0.000183824
HP:0003330	Abnormal bone structure	2	0.000183824
HP:0003396	Syringomyelia	2	0.000183824
HP:0003763	Bruxism	2	0.000183824
HP:0004097	Deviation of finger	2	0.000183824
HP:0004209	Clinodactyly of the 5th finger	2	0.000183824
HP:0004313	Decreased circulating antibody level	2	0.000183824
HP:0004348	Abnormality of bone mineral density	2	0.000183824
HP:0004349	Reduced bone mineral density	2	0.000183824
HP:0004370	Abnormality of temperature regulation	2	0.000183824
HP:0004372	Reduced consciousness/confusion	2	0.000183824
HP:0004373	Focal dystonia	2	0.000183824
HP:0004400	Abnormality of the pylorus	2	0.000183824
HP:0004404	Abnormal nipple morphology	2	0.000183824
HP:0004438	Hyperostosis frontalis interna	2	0.000183824
HP:0004887	Respiratory failure requiring assisted ventilation	2	0.000183824
HP:0004968	Recurrent cerebral hemorrhage	2	0.000183824
HP:0005262	Abnormality of the synovia	2	0.000183824
HP:0005368	Abnormality of humoral immunity	2	0.000183824
HP:0005372	Abnormality of B cell physiology	2	0.000183824
HP:0005593	Macular hypopigmented whorls, streaks, and patches	2	0.000183824
HP:0005671	Bilateral intracerebral calcifications	2	0.000183824
HP:0006821	Frontal polymicrogyria	2	0.000183824
HP:0006866	Midline central nervous system lipomas	2	0.000183824
HP:0006872	Cerebral hypoplasia	2	0.000183824
HP:0006879	Pontocerebellar atrophy	2	0.000183824
HP:0006892	Frontotemporal cerebral atrophy	2	0.000183824
HP:0006931	Pericallosal lipoma	2	0.000183824
HP:0007067	Distal peripheral sensory neuropathy	2	0.000183824
HP:0007074	Thick corpus callosum	2	0.000183824
HP:0007103	Hypointensity of cerebral white matter on MRI	2	0.000183824
HP:0007366	Atrophy/Degeneration affecting the brainstem	2	0.000183824
HP:0007371	Corpus callosum atrophy	2	0.000183824
HP:0007598	Bilateral single transverse palmar creases	2	0.000183824
HP:0008278	Cerebellar cortical atrophy	2	0.000183824
HP:0008619	Bilateral sensorineural hearing impairment	2	0.000183824
HP:0008765	Auditory hallucinations	2	0.000183824
HP:0009179	Deviation of the 5th finger	2	0.000183824
HP:0009484	Deviation of the hand or of fingers of the hand	2	0.000183824
HP:0009553	Abnormality of the hairline	2	0.000183824
HP:0009719	Hypomelanotic macule	2	0.000183824
HP:0009879	Simplified gyral pattern	2	0.000183824
HP:0010307	Stridor	2	0.000183824
HP:0010460	Abnormality of the female genitalia	2	0.000183824
HP:0010522	Dyslexia	2	0.000183824
HP:0010551	Paraplegia/paraparesis	2	0.000183824
HP:0010668	Abnormality of the zygomatic bone	2	0.000183824
HP:0010701	Abnormal immunoglobulin level	2	0.000183824
HP:0010720	Abnormal hair pattern	2	0.000183824
HP:0010751	Dimple chin	2	0.000183824
HP:0010930	Abnormal blood monovalent inorganic cation concentration	2	0.000183824
HP:0010931	Abnormal blood sodium concentration	2	0.000183824
HP:0011006	Abnormal morphology of the musculature of the neck	2	0.000183824
HP:0011032	Abnormality of fluid regulation	2	0.000183824
HP:0011039	Abnormal helix morphology	2	0.000183824
HP:0011122	Abnormality of skin physiology	2	0.000183824
HP:0011123	Inflammatory abnormality of the skin	2	0.000183824
HP:0011175	Focal motor seizure with version	2	0.000183824
HP:0011179	Beta-EEG	2	0.000183824
HP:0011213	EEG with photoparoxysmal response grade III	2	0.000183824
HP:0011277	Abnormality of the urinary system physiology	2	0.000183824
HP:0011291	EEG with central sharp slow waves	2	0.000183824
HP:0011292	EEG with occipital sharp waves	2	0.000183824
HP:0011293	EEG with central sharp waves	2	0.000183824
HP:0011295	EEG with parietal sharp waves	2	0.000183824
HP:0011329	Abnormality of cranial sutures	2	0.000183824
HP:0011361	Congenital abnormal hair pattern	2	0.000183824
HP:0011753	Posterior pituitary dysgenesis	2	0.000183824
HP:0011755	Ectopic posterior pituitary	2	0.000183824
HP:0011830	Abnormal oral mucosa morphology	2	0.000183824
HP:0011849	Abnormal bone ossification	2	0.000183824
HP:0012011	EEG with occipital focal spike waves	2	0.000183824
HP:0012032	Lipoma	2	0.000183824
HP:0012164	Asterixis	2	0.000183824
HP:0012179	Craniofacial dystonia	2	0.000183824
HP:0012222	Arachnoid hemangiomatosis	2	0.000183824
HP:0012369	Abnormality of malar bones	2	0.000183824
HP:0012378	Fatigue	2	0.000183824
HP:0012391	Hyporeflexia of upper limbs	2	0.000183824
HP:0012420	Meconium stained amniotic fluid	2	0.000183824
HP:0012472	Eclabion	2	0.000183824
HP:0012487	Cerebellopontine angle arachnoid cyst	2	0.000183824
HP:0012506	Small pituitary gland	2	0.000183824
HP:0012647	Abnormal inflammatory response	2	0.000183824
HP:0012649	Increased inflammatory response	2	0.000183824
HP:0012668	Vasovagal syncope	2	0.000183824
HP:0012692	Focal T2 hyperintense thalamic lesion	2	0.000183824
HP:0012696	Abnormal thalamic MRI signal intensity	2	0.000183824
HP:0012697	Small basal ganglia	2	0.000183824
HP:0020049	Exodeviation	2	0.000183824
HP:0025116	Fetal distress	2	0.000183824
HP:0025163	Abnormality of optic chiasm morphology	2	0.000183824
HP:0025423	Abnormal larynx morphology	2	0.000183824
HP:0030062	Craniopharyngioma	2	0.000183824
HP:0030747	Preterm intraventricular hemorrhage	2	0.000183824
HP:0030829	Abnormal breath sound	2	0.000183824
HP:0030878	Abnormality on pulmonary function testing	2	0.000183824
HP:0030972	Abnormal systemic blood pressure	2	0.000183824
HP:0031409	Abnormal lymphocyte physiology	2	0.000183824
HP:0031959	Leg dystonia	2	0.000183824
HP:0031986	Polyminimyoclonus	2	0.000183824
HP:0031993	Hoffmann sign	2	0.000183824
HP:0032070	Leptomeningeal enhancement	2	0.000183824
HP:0032251	Abnormal immune system morphology	2	0.000183824
HP:0032367	Abnormal growth hormone level	2	0.000183824
HP:0032412	Anterior predominant subcortical band heterotopia	2	0.000183824
HP:0032656	Febrile status epilepticus	2	0.000183824
HP:0032702	Focal cognitive seizure with expressive dysphasia/aphasia	2	0.000183824
HP:0032718	Focal motor seizure with dystonia	2	0.000183824
HP:0032756	Focal impaired awareness cognitive seizure	2	0.000183824
HP:0032805	Focal impaired awareness sensory seizure with vestibular features	2	0.000183824
HP:0032860	Generalized non-convulsive status epilepticus without coma	2	0.000183824
HP:0032893	Gastroenteritis-related afebrile seizure	2	0.000183824
HP:0033107	Abnormal circulating proteinogenic amino acid concentration	2	0.000183824
HP:0033796	Abnormal leukocyte physiology	2	0.000183824
HP:0040019	Finger clinodactyly	2	0.000183824
HP:0040330	Confluent hyperintensity of cerebral white matter on MRI	2	0.000183824
HP:0045025	Narrow palpebral fissure	2	0.000183824
HP:0100000	Early onset of sexual maturation	2	0.000183824
HP:0100251	Multiple central nervous system lipomas	2	0.000183824
HP:0100261	Abnormal tendon morphology	2	0.000183824
HP:0100716	Self-injurious behavior	2	0.000183824
HP:0100790	Hernia	2	0.000183824
HP:0100842	Septo-optic dysplasia	2	0.000183824
HP:0100887	Abnormality of globe size	2	0.000183824
HP:0410030	Cleft lip	2	0.000183824
HP:0000008	Abnormal morphology of female internal genitalia	1	9.19118e-05
HP:0000009	Functional abnormality of the bladder	1	9.19118e-05
HP:0000014	Abnormality of the bladder	1	9.19118e-05
HP:0000016	Urinary retention	1	9.19118e-05
HP:0000055	Abnormality of female external genitalia	1	9.19118e-05
HP:0000058	Abnormal labia morphology	1	9.19118e-05
HP:0000059	Hypoplastic labia majora	1	9.19118e-05
HP:0000066	Labial hypoplasia	1	9.19118e-05
HP:0000077	Abnormality of the kidney	1	9.19118e-05
HP:0000137	Abnormality of the ovary	1	9.19118e-05
HP:0000138	Ovarian cyst	1	9.19118e-05
HP:0000157	Abnormality of the tongue	1	9.19118e-05
HP:0000172	Abnormal uvula morphology	1	9.19118e-05
HP:0000182	Movement abnormality of the tongue	1	9.19118e-05
HP:0000189	Narrow palate	1	9.19118e-05
HP:0000197	Abnormal parotid gland morphology	1	9.19118e-05
HP:0000232	Everted lower lip vermilion	1	9.19118e-05
HP:0000253	Progressive microcephaly	1	9.19118e-05
HP:0000297	Facial hypotonia	1	9.19118e-05
HP:0000303	Mandibular prognathia	1	9.19118e-05
HP:0000329	Facial hemangioma	1	9.19118e-05
HP:0000337	Broad forehead	1	9.19118e-05
HP:0000349	Widow's peak	1	9.19118e-05
HP:0000363	Abnormal earlobe morphology	1	9.19118e-05
HP:0000372	Abnormality of the auditory canal	1	9.19118e-05
HP:0000395	Prominent antihelix	1	9.19118e-05
HP:0000396	Overfolded helix	1	9.19118e-05
HP:0000411	Protruding ear	1	9.19118e-05
HP:0000413	Atresia of the external auditory canal	1	9.19118e-05
HP:0000426	Prominent nasal bridge	1	9.19118e-05
HP:0000437	Depressed nasal tip	1	9.19118e-05
HP:0000470	Short neck	1	9.19118e-05
HP:0000481	Abnormal cornea morphology	1	9.19118e-05
HP:0000483	Astigmatism	1	9.19118e-05
HP:0000488	Retinopathy	1	9.19118e-05
HP:0000499	Abnormal eyelash morphology	1	9.19118e-05
HP:0000506	Telecanthus	1	9.19118e-05
HP:0000514	Slow saccadic eye movements	1	9.19118e-05
HP:0000527	Long eyelashes	1	9.19118e-05
HP:0000533	Chorioretinal atrophy	1	9.19118e-05
HP:0000540	Hypermetropia	1	9.19118e-05
HP:0000546	Retinal degeneration	1	9.19118e-05
HP:0000574	Thick eyebrow	1	9.19118e-05
HP:0000577	Exotropia	1	9.19118e-05
HP:0000589	Coloboma	1	9.19118e-05
HP:0000591	Abnormal sclera morphology	1	9.19118e-05
HP:0000592	Blue sclerae	1	9.19118e-05
HP:0000599	Abnormality of the frontal hairline	1	9.19118e-05
HP:0000613	Photophobia	1	9.19118e-05
HP:0000637	Long palpebral fissure	1	9.19118e-05
HP:0000711	Restlessness	1	9.19118e-05
HP:0000713	Agitation	1	9.19118e-05
HP:0000719	Inappropriate behavior	1	9.19118e-05
HP:0000734	Disinhibition	1	9.19118e-05
HP:0000741	Apathy	1	9.19118e-05
HP:0000743	Frontal release signs	1	9.19118e-05
HP:0000745	Diminished motivation	1	9.19118e-05
HP:0000746	Delusions	1	9.19118e-05
HP:0000748	Inappropriate laughter	1	9.19118e-05
HP:0000771	Gynecomastia	1	9.19118e-05
HP:0000787	Nephrolithiasis	1	9.19118e-05
HP:0000812	Abnormal internal genitalia	1	9.19118e-05
HP:0000819	Diabetes mellitus	1	9.19118e-05
HP:0000822	Hypertension	1	9.19118e-05
HP:0000839	Pituitary dwarfism	1	9.19118e-05
HP:0000871	Panhypopituitarism	1	9.19118e-05
HP:0000960	Sacral dimple	1	9.19118e-05
HP:0000964	Eczema	1	9.19118e-05
HP:0000968	Ectodermal dysplasia	1	9.19118e-05
HP:0000988	Skin rash	1	9.19118e-05
HP:0001081	Cholelithiasis	1	9.19118e-05
HP:0001087	Developmental glaucoma	1	9.19118e-05
HP:0001133	Constriction of peripheral visual field	1	9.19118e-05
HP:0001182	Tapered finger	1	9.19118e-05
HP:0001231	Abnormal fingernail morphology	1	9.19118e-05
HP:0001258	Spastic paraplegia	1	9.19118e-05
HP:0001290	Generalized hypotonia	1	9.19118e-05
HP:0001334	Communicating hydrocephalus	1	9.19118e-05
HP:0001363	Craniosynostosis	1	9.19118e-05
HP:0001373	Joint dislocation	1	9.19118e-05
HP:0001374	Congenital hip dislocation	1	9.19118e-05
HP:0001376	Limitation of joint mobility	1	9.19118e-05
HP:0001382	Joint hypermobility	1	9.19118e-05
HP:0001385	Hip dysplasia	1	9.19118e-05
HP:0001387	Joint stiffness	1	9.19118e-05
HP:0001397	Hepatic steatosis	1	9.19118e-05
HP:0001437	Abnormality of the musculature of the lower limbs	1	9.19118e-05
HP:0001438	Abnormal abdomen morphology	1	9.19118e-05
HP:0001441	Abnormality of the musculature of the thigh	1	9.19118e-05
HP:0001460	Aplasia/Hypoplasia involving the skeletal musculature	1	9.19118e-05
HP:0001519	Disproportionate tall stature	1	9.19118e-05
HP:0001596	Alopecia	1	9.19118e-05
HP:0001597	Abnormality of the nail	1	9.19118e-05
HP:0001612	Weak cry	1	9.19118e-05
HP:0001629	Ventricular septal defect	1	9.19118e-05
HP:0001633	Abnormal mitral valve morphology	1	9.19118e-05
HP:0001634	Mitral valve prolapse	1	9.19118e-05
HP:0001636	Tetralogy of Fallot	1	9.19118e-05
HP:0001639	Hypertrophic cardiomyopathy	1	9.19118e-05
HP:0001640	Cardiomegaly	1	9.19118e-05
HP:0001642	Pulmonic stenosis	1	9.19118e-05
HP:0001649	Tachycardia	1	9.19118e-05
HP:0001651	Dextrocardia	1	9.19118e-05
HP:0001679	Abnormal aortic morphology	1	9.19118e-05
HP:0001695	Cardiac arrest	1	9.19118e-05
HP:0001710	Conotruncal defect	1	9.19118e-05
HP:0001711	Abnormal left ventricle morphology	1	9.19118e-05
HP:0001712	Left ventricular hypertrophy	1	9.19118e-05
HP:0001714	Ventricular hypertrophy	1	9.19118e-05
HP:0001732	Abnormality of the pancreas	1	9.19118e-05
HP:0001743	Abnormality of the spleen	1	9.19118e-05
HP:0001744	Splenomegaly	1	9.19118e-05
HP:0001776	Bilateral talipes equinovarus	1	9.19118e-05
HP:0001822	Hallux valgus	1	9.19118e-05
HP:0001831	Short toe	1	9.19118e-05
HP:0001844	Abnormality of the hallux	1	9.19118e-05
HP:0001872	Abnormality of thrombocytes	1	9.19118e-05
HP:0001873	Thrombocytopenia	1	9.19118e-05
HP:0001881	Abnormal leukocyte morphology	1	9.19118e-05
HP:0001952	Glucose intolerance	1	9.19118e-05
HP:0001977	Abnormal thrombosis	1	9.19118e-05
HP:0001987	Hyperammonemia	1	9.19118e-05
HP:0001991	Aplasia/Hypoplasia of toe	1	9.19118e-05
HP:0002003	Large forehead	1	9.19118e-05
HP:0002019	Constipation	1	9.19118e-05
HP:0002023	Anal atresia	1	9.19118e-05
HP:0002031	Abnormal esophagus morphology	1	9.19118e-05
HP:0002045	Hypothermia	1	9.19118e-05
HP:0002062	Morphological abnormality of the pyramidal tract	1	9.19118e-05
HP:0002063	Rigidity	1	9.19118e-05
HP:0002083	Migraine without aura	1	9.19118e-05
HP:0002092	Pulmonary arterial hypertension	1	9.19118e-05
HP:0002094	Dyspnea	1	9.19118e-05
HP:0002098	Respiratory distress	1	9.19118e-05
HP:0002157	Azotemia	1	9.19118e-05
HP:0002160	Hyperhomocystinemia	1	9.19118e-05
HP:0002162	Low posterior hairline	1	9.19118e-05
HP:0002172	Postural instability	1	9.19118e-05
HP:0002181	Cerebral edema	1	9.19118e-05
HP:0002195	Dysgenesis of the cerebellar vermis	1	9.19118e-05
HP:0002200	Pseudobulbar signs	1	9.19118e-05
HP:0002213	Fine hair	1	9.19118e-05
HP:0002244	Abnormality of the small intestine	1	9.19118e-05
HP:0002250	Abnormal large intestine morphology	1	9.19118e-05
HP:0002268	Paroxysmal dystonia	1	9.19118e-05
HP:0002293	Alopecia of scalp	1	9.19118e-05
HP:0002299	Brittle hair	1	9.19118e-05
HP:0002307	Drooling	1	9.19118e-05
HP:0002313	Spastic paraparesis	1	9.19118e-05
HP:0002329	Drowsiness	1	9.19118e-05
HP:0002335	Agenesis of cerebellar vermis	1	9.19118e-05
HP:0002340	Caudate atrophy	1	9.19118e-05
HP:0002343	Normal pressure hydrocephalus	1	9.19118e-05
HP:0002344	Progressive neurologic deterioration	1	9.19118e-05
HP:0002365	Hypoplasia of the brainstem	1	9.19118e-05
HP:0002367	Visual hallucinations	1	9.19118e-05
HP:0002385	Paraparesis	1	9.19118e-05
HP:0002410	Aqueductal stenosis	1	9.19118e-05
HP:0002415	Leukodystrophy	1	9.19118e-05
HP:0002486	Myotonia	1	9.19118e-05
HP:0002492	Morphological abnormality of the corticospinal tract	1	9.19118e-05
HP:0002495	Impaired vibratory sensation	1	9.19118e-05
HP:0002572	Episodic vomiting	1	9.19118e-05
HP:0002575	Tracheoesophageal fistula	1	9.19118e-05
HP:0002589	Gastrointestinal atresia	1	9.19118e-05
HP:0002608	Celiac disease	1	9.19118e-05
HP:0002615	Hypotension	1	9.19118e-05
HP:0002616	Aortic root aneurysm	1	9.19118e-05
HP:0002679	Abnormal sella turcica morphology	1	9.19118e-05
HP:0002720	Decreased circulating IgA level	1	9.19118e-05
HP:0002779	Tracheomalacia	1	9.19118e-05
HP:0002783	Recurrent lower respiratory tract infections	1	9.19118e-05
HP:0002803	Congenital contracture	1	9.19118e-05
HP:0002808	Kyphosis	1	9.19118e-05
HP:0002827	Hip dislocation	1	9.19118e-05
HP:0002888	Ependymoma	1	9.19118e-05
HP:0002890	Thyroid carcinoma	1	9.19118e-05
HP:0002900	Hypokalemia	1	9.19118e-05
HP:0002901	Hypocalcemia	1	9.19118e-05
HP:0002902	Hyponatremia	1	9.19118e-05
HP:0002938	Lumbar hyperlordosis	1	9.19118e-05
HP:0002955	Granulomatosis	1	9.19118e-05
HP:0002973	Abnormality of the forearm	1	9.19118e-05
HP:0003002	Breast carcinoma	1	9.19118e-05
HP:0003006	Neuroblastoma	1	9.19118e-05
HP:0003028	Abnormality of the ankles	1	9.19118e-05
HP:0003077	Hyperlipidemia	1	9.19118e-05
HP:0003119	Abnormal circulating lipid concentration	1	9.19118e-05
HP:0003121	Limb joint contracture	1	9.19118e-05
HP:0003125	Reduced factor VIII activity	1	9.19118e-05
HP:0003228	Hypernatremia	1	9.19118e-05
HP:0003241	External genital hypoplasia	1	9.19118e-05
HP:0003271	Visceromegaly	1	9.19118e-05
HP:0003287	Abnormality of mitochondrial metabolism	1	9.19118e-05
HP:0003319	Abnormality of the cervical spine	1	9.19118e-05
HP:0003326	Myalgia	1	9.19118e-05
HP:0003750	Increased muscle fatiguability	1	9.19118e-05
HP:0003781	Excessive salivation	1	9.19118e-05
HP:0003958	Cross-fusion of the forearm bones	1	9.19118e-05
HP:0004307	Abnormal anatomic location of the heart	1	9.19118e-05
HP:0004308	Ventricular arrhythmia	1	9.19118e-05
HP:0004311	Abnormal macrophage morphology	1	9.19118e-05
HP:0004315	Decreased circulating IgG level	1	9.19118e-05
HP:0004338	Abnormal circulating aromatic amino acid concentration	1	9.19118e-05
HP:0004339	Abnormal circulating sulfur amino acid concentration	1	9.19118e-05
HP:0004363	Abnormal circulating calcium concentration	1	9.19118e-05
HP:0004364	Abnormal circulating nitrogen compound concentration	1	9.19118e-05
HP:0004376	Neuroblastic tumor	1	9.19118e-05
HP:0004378	Abnormality of the anus	1	9.19118e-05
HP:0004395	Malnutrition	1	9.19118e-05
HP:0004440	Coronal craniosynostosis	1	9.19118e-05
HP:0004444	Spherocytosis	1	9.19118e-05
HP:0004447	Poikilocytosis	1	9.19118e-05
HP:0004540	Congenital, generalized hypertrichosis	1	9.19118e-05
HP:0004684	Talipes valgus	1	9.19118e-05
HP:0004692	4-5 toe syndactyly	1	9.19118e-05
HP:0004755	Supraventricular tachycardia	1	9.19118e-05
HP:0004763	Paroxysmal supraventricular tachycardia	1	9.19118e-05
HP:0004796	Gastrointestinal obstruction	1	9.19118e-05
HP:0004890	Elevated pulmonary artery pressure	1	9.19118e-05
HP:0004923	Hyperphenylalaninemia	1	9.19118e-05
HP:0004936	Venous thrombosis	1	9.19118e-05
HP:0004942	Aortic aneurysm	1	9.19118e-05
HP:0005107	Abnormal sacrum morphology	1	9.19118e-05
HP:0005115	Supraventricular arrhythmia	1	9.19118e-05
HP:0005214	Intestinal obstruction	1	9.19118e-05
HP:0005234	Neonatal intestinal obstruction	1	9.19118e-05
HP:0005264	Abnormality of the gallbladder	1	9.19118e-05
HP:0005280	Depressed nasal bridge	1	9.19118e-05
HP:0005305	Cerebral venous thrombosis	1	9.19118e-05
HP:0005462	Calcification of falx cerebri	1	9.19118e-05
HP:0005484	Secondary microcephaly	1	9.19118e-05
HP:0005968	Temperature instability	1	9.19118e-05
HP:0006262	Aplasia/Hypoplasia of the 5th finger	1	9.19118e-05
HP:0006528	Chronic lung disease	1	9.19118e-05
HP:0006561	Lipid accumulation in hepatocytes	1	9.19118e-05
HP:0006705	Abnormal atrioventricular valve morphology	1	9.19118e-05
HP:0006767	Pituitary prolactin cell adenoma	1	9.19118e-05
HP:0006886	Impaired distal vibration sensation	1	9.19118e-05
HP:0006889	Intellectual disability, borderline	1	9.19118e-05
HP:0006897	Abducens palsy	1	9.19118e-05
HP:0007064	Progressive language deterioration	1	9.19118e-05
HP:0007068	Inferior vermis hypoplasia	1	9.19118e-05
HP:0007117	Corticospinal tract atrophy	1	9.19118e-05
HP:0007141	Sensorimotor neuropathy	1	9.19118e-05
HP:0007166	Paroxysmal dyskinesia	1	9.19118e-05
HP:0007200	Episodic hypersomnia	1	9.19118e-05
HP:0007207	Photosensitive tonic-clonic seizure	1	9.19118e-05
HP:0007229	Intracerebral periventricular calcifications	1	9.19118e-05
HP:0007301	Oromotor apraxia	1	9.19118e-05
HP:0007330	Frontal encephalocele	1	9.19118e-05
HP:0007333	Hypoplasia of the frontal lobes	1	9.19118e-05
HP:0007362	Aplasia/Hypoplasia of the brainstem	1	9.19118e-05
HP:0007372	Atrophy/Degeneration involving the corticospinal tracts	1	9.19118e-05
HP:0007374	Atrophy/Degeneration involving the caudate nucleus	1	9.19118e-05
HP:0007379	Neoplasm of the genitourinary tract	1	9.19118e-05
HP:0007686	Abnormal pupillary function	1	9.19118e-05
HP:0007687	Unilateral ptosis	1	9.19118e-05
HP:0007700	Ocular anterior segment dysgenesis	1	9.19118e-05
HP:0007766	Optic disc hypoplasia	1	9.19118e-05
HP:0007874	Almond-shaped palpebral fissure	1	9.19118e-05
HP:0007875	Congenital blindness	1	9.19118e-05
HP:0007970	Congenital ptosis	1	9.19118e-05
HP:0007994	Peripheral visual field loss	1	9.19118e-05
HP:0008007	Primary congenital glaucoma	1	9.19118e-05
HP:0008391	Dystrophic fingernails	1	9.19118e-05
HP:0008404	Nail dystrophy	1	9.19118e-05
HP:0008527	Congenital sensorineural hearing impairment	1	9.19118e-05
HP:0008544	Abnormally folded helix	1	9.19118e-05
HP:0008551	Microtia	1	9.19118e-05
HP:0008589	Hypoplastic helices	1	9.19118e-05
HP:0008770	Obsessive-compulsive trait	1	9.19118e-05
HP:0008771	Aplasia/Hypoplasia of the ear	1	9.19118e-05
HP:0008772	Aplasia/Hypoplasia of the external ear	1	9.19118e-05
HP:0008972	Decreased activity of mitochondrial respiratory chain	1	9.19118e-05
HP:0009027	Foot dorsiflexor weakness	1	9.19118e-05
HP:0009128	Aplasia/Hypoplasia involving the musculature of the extremities	1	9.19118e-05
HP:0009237	Short 5th finger	1	9.19118e-05
HP:0009473	Joint contracture of the hand	1	9.19118e-05
HP:0009717	Cortical tubers	1	9.19118e-05
HP:0009718	Subependymal giant-cell astrocytoma	1	9.19118e-05
HP:0009738	Abnormal antihelix morphology	1	9.19118e-05
HP:0009786	Aplasia/Hypoplasia of the musculature of the thigh	1	9.19118e-05
HP:0009787	Aplasia/Hypoplasia of the quadriceps	1	9.19118e-05
HP:0009810	Abnormality of upper limb joint	1	9.19118e-05
HP:0009890	High anterior hairline	1	9.19118e-05
HP:0009900	Unilateral deafness	1	9.19118e-05
HP:0009929	Abnormality of the columella	1	9.19118e-05
HP:0010051	Deviation of the hallux	1	9.19118e-05
HP:0010161	Abnormality of the phalanges of the toes	1	9.19118e-05
HP:0010286	Abnormal salivary gland morphology	1	9.19118e-05
HP:0010302	Spinal cord tumor	1	9.19118e-05
HP:0010319	Abnormality of the 2nd toe	1	9.19118e-05
HP:0010324	Abnormal morphology of phalanx of the 2nd toe	1	9.19118e-05
HP:0010438	Abnormal ventricular septum morphology	1	9.19118e-05
HP:0010448	Colonic atresia	1	9.19118e-05
HP:0010524	Agnosia	1	9.19118e-05
HP:0010529	Echolalia	1	9.19118e-05
HP:0010545	Downbeat nystagmus	1	9.19118e-05
HP:0010550	Paraplegia	1	9.19118e-05
HP:0010622	Neoplasm of the skeletal system	1	9.19118e-05
HP:0010652	Abnormal dura mater morphology	1	9.19118e-05
HP:0010653	Abnormality of the falx cerebri	1	9.19118e-05
HP:0010664	Fusion of the left and right thalami	1	9.19118e-05
HP:0010719	Abnormality of hair texture	1	9.19118e-05
HP:0010722	Asymmetry of the ears	1	9.19118e-05
HP:0010767	Sacrococcygeal pilonidal abnormality	1	9.19118e-05
HP:0010781	Skin dimple	1	9.19118e-05
HP:0010785	Gonadal neoplasm	1	9.19118e-05
HP:0010787	Genital neoplasm	1	9.19118e-05
HP:0010803	Everted upper lip vermilion	1	9.19118e-05
HP:0010804	Tented upper lip vermilion	1	9.19118e-05
HP:0010809	Broad uvula	1	9.19118e-05
HP:0010815	Nevus sebaceous	1	9.19118e-05
HP:0010816	Epidermal nevus	1	9.19118e-05
HP:0010854	EEG with generalized low amplitude activity	1	9.19118e-05
HP:0010863	Receptive language delay	1	9.19118e-05
HP:0010876	Abnormal circulating protein concentration	1	9.19118e-05
HP:0010893	Abnormal circulating phenylalanine concentration	1	9.19118e-05
HP:0010919	Abnormal circulating homocysteine concentration	1	9.19118e-05
HP:0010927	Abnormal blood inorganic cation concentration	1	9.19118e-05
HP:0010935	Abnormality of the upper urinary tract	1	9.19118e-05
HP:0010974	Abnormal myeloid leukocyte morphology	1	9.19118e-05
HP:0010987	Abnormal cellular immune system morphology	1	9.19118e-05
HP:0010989	Abnormality of the intrinsic pathway	1	9.19118e-05
HP:0011042	Abnormal blood potassium concentration	1	9.19118e-05
HP:0011100	Intestinal atresia	1	9.19118e-05
HP:0011119	Abnormality of the nasal dorsum	1	9.19118e-05
HP:0011124	Abnormal epidermal morphology	1	9.19118e-05
HP:0011171	Simple febrile seizure	1	9.19118e-05
HP:0011173	Focal behavior arrest seizure	1	9.19118e-05
HP:0011188	Focal EEG discharges with secondary generalization	1	9.19118e-05
HP:0011192	Polymorphic focal epileptiform discharges	1	9.19118e-05
HP:0011201	EEG with changes in voltage	1	9.19118e-05
HP:0011205	EEG with intermittent slow activity	1	9.19118e-05
HP:0011212	EEG with photoparoxysmal response grade II	1	9.19118e-05
HP:0011220	Prominent forehead	1	9.19118e-05
HP:0011228	Horizontal eyebrow	1	9.19118e-05
HP:0011287	EEG with occipital sharp slow waves	1	9.19118e-05
HP:0011288	EEG with parietal sharp slow waves	1	9.19118e-05
HP:0011318	Bicoronal synostosis	1	9.19118e-05
HP:0011350	Mild receptive language delay	1	9.19118e-05
HP:0011413	Shoulder dystocia	1	9.19118e-05
HP:0011441	Abnormality of the medulla oblongata	1	9.19118e-05
HP:0011450	Unusual CNS infection	1	9.19118e-05
HP:0011499	Mydriasis	1	9.19118e-05
HP:0011512	Hyperpigmentation of the fundus	1	9.19118e-05
HP:0011545	Abnormal connection of the cardiac segments	1	9.19118e-05
HP:0011563	Abnormal ventriculoarterial connection	1	9.19118e-05
HP:0011772	Abnormal thyroid morphology	1	9.19118e-05
HP:0011800	Midface retrusion	1	9.19118e-05
HP:0011808	Decreased patellar reflex	1	9.19118e-05
HP:0011825	Tented philtrum	1	9.19118e-05
HP:0011834	Moyamoya phenomenon	1	9.19118e-05
HP:0011873	Abnormal platelet count	1	9.19118e-05
HP:0011875	Abnormal platelet morphology	1	9.19118e-05
HP:0011922	Abnormal activity of mitochondrial respiratory chain	1	9.19118e-05
HP:0011923	Decreased activity of mitochondrial complex I	1	9.19118e-05
HP:0011932	Abnormal superior cerebellar peduncle morphology	1	9.19118e-05
HP:0011999	Paranoia	1	9.19118e-05
HP:0012001	EEG with generalized polyspikes	1	9.19118e-05
HP:0012003	Affective epileptic aura	1	9.19118e-05
HP:0012008	Focal cognitive seizure with illusion	1	9.19118e-05
HP:0012012	EEG with parietal focal spike waves	1	9.19118e-05
HP:0012013	EEG with temporal focal spike waves	1	9.19118e-05
HP:0012017	EEG with parietal focal spikes	1	9.19118e-05
HP:0012043	Pendular nystagmus	1	9.19118e-05
HP:0012075	Personality disorder	1	9.19118e-05
HP:0012091	Abnormality of pancreas physiology	1	9.19118e-05
HP:0012092	Abnormality of exocrine pancreas physiology	1	9.19118e-05
HP:0012097	Intracranial dermoid cyst	1	9.19118e-05
HP:0012103	Abnormality of the mitochondrion	1	9.19118e-05
HP:0012146	Abnormality of von Willebrand factor	1	9.19118e-05
HP:0012194	Episodic hemiplegia	1	9.19118e-05
HP:0012210	Abnormal renal morphology	1	9.19118e-05
HP:0012341	Microprolactinoma	1	9.19118e-05
HP:0012368	Flat face	1	9.19118e-05
HP:0012398	Peripheral edema	1	9.19118e-05
HP:0012416	Hypercapnia	1	9.19118e-05
HP:0012422	Villous hypertrophy of choroid plexus	1	9.19118e-05
HP:0012437	Abnormal gallbladder morphology	1	9.19118e-05
HP:0012452	Restless legs	1	9.19118e-05
HP:0012471	Thick vermilion border	1	9.19118e-05
HP:0012488	Intraventricular arachnoid cyst	1	9.19118e-05
HP:0012502	Abnormality of the internal capsule	1	9.19118e-05
HP:0012531	Pain	1	9.19118e-05
HP:0012541	Cephalohematoma	1	9.19118e-05
HP:0012657	Abnormal brain positron emission tomography	1	9.19118e-05
HP:0012727	Thoracic aortic aneurysm	1	9.19118e-05
HP:0012732	Anorectal anomaly	1	9.19118e-05
HP:0012740	Papilloma	1	9.19118e-05
HP:0012785	Flexion contracture of finger	1	9.19118e-05
HP:0012808	Abnormal nasal base	1	9.19118e-05
HP:0012810	Wide nasal base	1	9.19118e-05
HP:0012811	Wide nasal ridge	1	9.19118e-05
HP:0012815	Hypoplastic female external genitalia	1	9.19118e-05
HP:0012823	Clinical modifier	1	9.19118e-05
HP:0012881	Abnormal labia majora morphology	1	9.19118e-05
HP:0020152	Distal joint laxity	1	9.19118e-05
HP:0020187	Thick pachygyria	1	9.19118e-05
HP:0020190	Perisylvian predominant thick cortex pachygyria	1	9.19118e-05
HP:0020210	Praxis-induced seizure	1	9.19118e-05
HP:0020214	Startle-induced seizure	1	9.19118e-05
HP:0025064	Thalamic hemorrhage	1	9.19118e-05
HP:0025068	Incomitant strabismus	1	9.19118e-05
HP:0025098	Dysgenesis of the hypothalamus	1	9.19118e-05
HP:0025204	Triggered by	1	9.19118e-05
HP:0025220	Triggered by menstruation	1	9.19118e-05
HP:0025268	Stuttering	1	9.19118e-05
HP:0025269	Panic attack	1	9.19118e-05
HP:0025408	Abnormal spleen morphology	1	9.19118e-05
HP:0025429	Abnormal cry	1	9.19118e-05
HP:0025526	Psoriasiform lesion	1	9.19118e-05
HP:0025615	Abscess	1	9.19118e-05
HP:0025682	Crouch gait	1	9.19118e-05
HP:0030021	Auricular tag	1	9.19118e-05
HP:0030043	Hip subluxation	1	9.19118e-05
HP:0030044	Flexion contracture of digit	1	9.19118e-05
HP:0030049	Brain abscess	1	9.19118e-05
HP:0030065	Primitive neuroectodermal tumor	1	9.19118e-05
HP:0030067	Peripheral primitive neuroectodermal neoplasm	1	9.19118e-05
HP:0030141	Abnormality of the posterior hairline	1	9.19118e-05
HP:0030148	Heart murmur	1	9.19118e-05
HP:0030190	Oral motor hypotonia	1	9.19118e-05
HP:0030311	Lower extremity joint dislocation	1	9.19118e-05
HP:0030516	Homonymous hemianopia	1	9.19118e-05
HP:0030750	Grade III preterm intraventricular hemorrhage	1	9.19118e-05
HP:0030751	Grade IV preterm intraventricular hemorrhage	1	9.19118e-05
HP:0030799	Scaphocephaly	1	9.19118e-05
HP:0030810	Abnormal tongue physiology	1	9.19118e-05
HP:0030875	Abnormality of pulmonary circulation	1	9.19118e-05
HP:0030917	Low APGAR score	1	9.19118e-05
HP:0030918	Low 1-minute APGAR score	1	9.19118e-05
HP:0030930	1-minute APGAR score of 3	1	9.19118e-05
HP:0030976	Abnormal factor VIII activity	1	9.19118e-05
HP:0031065	Abnormal ovarian morphology	1	9.19118e-05
HP:0031110	Twin-to-twin transfusion	1	9.19118e-05
HP:0031137	Storage in hepatocytes	1	9.19118e-05
HP:0031505	Abnormal circulating T4 level	1	9.19118e-05
HP:0031507	Decreased circulating T4 level	1	9.19118e-05
HP:0031508	Abnormal thyroid hormone level	1	9.19118e-05
HP:0031605	Abnormality of fundus pigmentation	1	9.19118e-05
HP:0031622	Brown anomaly	1	9.19118e-05
HP:0031653	Abnormal heart valve physiology	1	9.19118e-05
HP:0031654	Abnormal pulmonary valve physiology	1	9.19118e-05
HP:0031657	Abnormal heart sound	1	9.19118e-05
HP:0031815	Abnormal oral physiology	1	9.19118e-05
HP:0031982	Abnormal putamen morphology	1	9.19118e-05
HP:0032012	Heterotropia	1	9.19118e-05
HP:0032048	Focal cortical dysplasia type Ia	1	9.19118e-05
HP:0032055	Focal cortical dysplasia type IIIa	1	9.19118e-05
HP:0032056	Focal cortical dysplasia type IIIb	1	9.19118e-05
HP:0032057	Focal cortical dysplasia type IIIc	1	9.19118e-05
HP:0032158	Unusual infection by anatomical site	1	9.19118e-05
HP:0032263	Increased blood pressure	1	9.19118e-05
HP:0032389	Periventricular laminar heterotopia	1	9.19118e-05
HP:0032396	Transmantle columnar heterotopia	1	9.19118e-05
HP:0032398	Dysgyria	1	9.19118e-05
HP:0032413	Diffuse subcortical band heterotopia	1	9.19118e-05
HP:0032415	Parasagittal parieto-occipital polymicrogyria	1	9.19118e-05
HP:0032556	Circumoral cyanosis	1	9.19118e-05
HP:0032570	Pontine ischemic lacunes	1	9.19118e-05
HP:0032588	Hand apraxia	1	9.19118e-05
HP:0032673	Focal non-convulsive status epilepticus without coma	1	9.19118e-05
HP:0032681	Focal aware cognitive seizure	1	9.19118e-05
HP:0032687	Focal cognitive seizure with memory impairment	1	9.19118e-05
HP:0032729	Focal emotional seizure with pleasure	1	9.19118e-05
HP:0032731	Focal aware hyperkinetic seizure	1	9.19118e-05
HP:0032734	Focal aware emotional seizure	1	9.19118e-05
HP:0032745	Focal aware emotional seizure with laughing	1	9.19118e-05
HP:0032746	Focal impaired awareness emotional seizure	1	9.19118e-05
HP:0032747	Focal impaired awareness emotional seizure with pleasure	1	9.19118e-05
HP:0032754	Focal aware sensory seizure	1	9.19118e-05
HP:0032757	Focal aware hemiclonic seizure	1	9.19118e-05
HP:0032767	Focal autonomic seizure with piloerection	1	9.19118e-05
HP:0032795	Generalized myoclonic-tonic-clonic seizure	1	9.19118e-05
HP:0032814	Neonatal electro-clinical clonic seizure	1	9.19118e-05
HP:0032833	Neonatal epileptic spasm	1	9.19118e-05
HP:0032847	Focal impaired awareness hemifacial clonic seizure	1	9.19118e-05
HP:0032850	Focal aware cognitive seizure with expressive dysphasia/aphasia	1	9.19118e-05
HP:0032864	Focal aware sensory seizure with auditory features	1	9.19118e-05
HP:0032872	Focal impaired awareness cognitive seizure with illusion	1	9.19118e-05
HP:0032880	Focal impaired awareness sensory seizure with auditory features	1	9.19118e-05
HP:0032895	Febrile seizure outside the age of 3 months to 6 years	1	9.19118e-05
HP:0032897	Focal impaired awareness sensory seizure with gustatory features	1	9.19118e-05
HP:0032909	Focal impaired awareness automatism seizure	1	9.19118e-05
HP:0032910	Focal aware automatism seizure	1	9.19118e-05
HP:0033044	Motor regression	1	9.19118e-05
HP:0033142	Long nasal bridge	1	9.19118e-05
HP:0033206	Hyperactive Achilles reflex	1	9.19118e-05
HP:0033347	Cognitive epileptic aura	1	9.19118e-05
HP:0033454	Tube feeding	1	9.19118e-05
HP:0033578	Pre-capillary pulmonary hypertension	1	9.19118e-05
HP:0033646	Absent hippocampal commissure	1	9.19118e-05
HP:0033676	Posttraumatic stress symptom	1	9.19118e-05
HP:0033679	Abnormal red nucleus morphology	1	9.19118e-05
HP:0033680	Pilocytic astrocytoma	1	9.19118e-05
HP:0033682	Pleomorphic xanthoastrocytoma	1	9.19118e-05
HP:0033747	Abnormal exteroceptive sensation	1	9.19118e-05
HP:0033748	Hypoesthesia	1	9.19118e-05
HP:0033848	Receptive aphasia	1	9.19118e-05
HP:0034031	Facial cyanosis	1	9.19118e-05
HP:0034033	Peripheral cyanosis	1	9.19118e-05
HP:0040070	Abnormal upper limb bone morphology	1	9.19118e-05
HP:0040072	Abnormality of forearm bone	1	9.19118e-05
HP:0040080	Anteverted ears	1	9.19118e-05
HP:0040093	Asymmetry of the position of the ears	1	9.19118e-05
HP:0040187	Neonatal sepsis	1	9.19118e-05
HP:0040189	Scaling skin	1	9.19118e-05
HP:0040332	Multifocal hypointensity of cerebral white matter on MRI	1	9.19118e-05
HP:0045052	Abnormality of the brachial nerve plexus	1	9.19118e-05
HP:0045084	Limb myoclonus	1	9.19118e-05
HP:0100013	Neoplasm of the breast	1	9.19118e-05
HP:0100031	Neoplasm of the thyroid gland	1	9.19118e-05
HP:0100250	Meningeal calcification	1	9.19118e-05
HP:0100312	Cerebral germinoma	1	9.19118e-05
HP:0100313	Cerebral granulomatosis	1	9.19118e-05
HP:0100321	Abnormal dentate nucleus morphology	1	9.19118e-05
HP:0100326	Immunologic hypersensitivity	1	9.19118e-05
HP:0100360	Contractures of the joints of the upper limbs	1	9.19118e-05
HP:0100498	Deviation of toes	1	9.19118e-05
HP:0100559	Lower limb asymmetry	1	9.19118e-05
HP:0100565	Hydromyelia	1	9.19118e-05
HP:0100620	Germinoma	1	9.19118e-05
HP:0100651	Type I diabetes mellitus	1	9.19118e-05
HP:0100691	Abnormality of the curvature of the cornea	1	9.19118e-05
HP:0100720	Hypoplasia of the ear cartilage	1	9.19118e-05
HP:0100728	Germ cell neoplasia	1	9.19118e-05
HP:0100736	Abnormal soft palate morphology	1	9.19118e-05
HP:0100755	Abnormality of salivation	1	9.19118e-05
HP:0100763	Abnormality of the lymphatic system	1	9.19118e-05
HP:0100777	Exostoses	1	9.19118e-05
HP:0100785	Insomnia	1	9.19118e-05
HP:0100786	Hypersomnia	1	9.19118e-05
HP:0100806	Sepsis	1	9.19118e-05
HP:0100852	Abnormal fear/anxiety-related behavior	1	9.19118e-05
HP:0100874	Thick hair	1	9.19118e-05
HP:0200005	Abnormal shape of the palpebral fissure	1	9.19118e-05
HP:0200011	Abnormal length of corpus callosum	1	9.19118e-05
HP:0200012	Short corpus callosum	1	9.19118e-05
HP:0200022	Choroid plexus papilloma	1	9.19118e-05
HP:0200034	Papule	1	9.19118e-05
HP:0200065	Chorioretinal degeneration	1	9.19118e-05
HP:0410008	Abnormality of the peripheral nervous system	1	9.19118e-05
HP:0410009	Abnormality of the somatic nervous system	1	9.19118e-05
HP:0410010	Abnormality of somatic nerve plexus	1	9.19118e-05
HP:0410042	Abnormal liver morphology	1	9.19118e-05
HP:0410176	Abnormal glucose-6-phosphate dehydrogenase level	1	9.19118e-05
HP:0410240	Abnormal circulating IgA level	1	9.19118e-05
HP:0410242	Abnormal circulating IgG level	1	9.19118e-05
HP:0410263	Brain imaging abnormality	1	9.19118e-05
HP:0500164	Abnormal blood carbon dioxide level	1	9.19118e-05
